# Supplementary material for: Impact of selenium on the intestinal microbiome-eCBome axis in the context of diet-related metabolic health in mice
Source: Front Immunol. 2022 Nov 11;13:1028412. doi: 10.3389/fimmu.2022.1028412 (PMC9692131; doi:10.3389/fimmu.2022.1028412)
Supplement: Supplementary file 7 [file Table_1.xlsx]

## Sheet: Table S1
Diet Composition
Component	Selenium Depleted-LFLS	Selenium Enriched-LFLS	Selenium Depleted-HFHS	Selenium Enriched-HFHS
Casein	200	200	200	200
L-Cistein	3	3	3	3
Corn Starch	506.2	506.2	72.8	72.8
Maltodextrin	125	125	100	100
Sucrose	68.8	68.8	172.8	172.8
Cellulose	50	50	50	50
Soybean Oil	25	25	25	25
Lard	20	20	177.5	177.5
Mineral Mix S10026	0	0	0	0
Mineral Mix S10039, No Selenium	10	10	10	10
Calcium Carbonate	5.5	5.5	5.5	5.5
Calcium Phosphate Dibasic	13	13	13	13
Potassium Citrate	16.5	16.5	16.5	16.5
Ferric Citrate	0	0	0	0
Manganese Carbonate Hydrate	0	0	0	0
Sodium Selenite	0.00023	0.00231	0.00019	0.00019
Choline Bitartrate	2	2	2	2
Selenium µg/kg	100	1001	101	1011.9
Total	1055	1055	858.1	858.1
