# Supplementary material for: Impact of selenium on the intestinal microbiome-eCBome axis in the context of diet-related metabolic health in mice
Source: Front Immunol. 2022 Nov 11;13:1028412. doi: 10.3389/fimmu.2022.1028412 (PMC9692131; doi:10.3389/fimmu.2022.1028412)
Supplement: Supplementary file 8 [file Table_2.xlsx]

## Sheet: Table S2
Supplementary Table 2. Statistically model (pvalue and coefficients) when comparing Selenium Level, Fat and Sex with all the variables (mixed linear model).
Variable	Mineral.Level	Fat	Sex	Mineral.Level:Fat	Mineral.Level:Sex	Fat:Sex	Mineral.Level:Fat:Sex	PValue Deplete Vs Enrich	PValue Male Vs Female	PValue LFHS vs HFHS	PValue DepleteLF VS EnrichLF	PValue DepleteHF VS EnrichHF	PValue DepleteFem VS EnrichFem	PValue DepleteMale VS EnricheMale	PValue DepleteFemLF VS EnrichFemLF	PValue DepleteMaleLF VS EnrichMaleLF	PValue DepleteFemHF VS EnrichFemHF	PValue DepleteMaleHF VS EnrichMaleHF	PValue DepleteFem VS DepleteMale	PValue EnrichFem VS EnrichMale	PValue DepleteFemLF VS DepleteMaleLF	PValue DepleteFemHF VS DepleteMaleHF	PValue EnrichFemLF VS EnrichMaleLF	PValue EnrichFemHF VS EnrichMaleHF	PValue DepleteLF VS DepleteHF	PValue EnrichLF VS EnrichHF	PValue DepleteFemLF VS DepleteFemHF	PValue EnrichFemLF VS EnrichFemHF	PValue EnrichMaleLF VS EnrichMaleHF	PValue DepleteMaleLF VS DepleteMaleHF	Coeff Deplete Vs Enrich	Coeff Male Vs Female	Coeff LFHS vs HFHS	Coeff DepleteLF VS EnrichLF	Coeff DepleteHF VS EnrichHF	Coeff DepleteFem VS EnrichFem	Coeff DepleteMale VS EnricheMale	Coeff DepleteFemLF VS EnrichFemLF	Coeff DepleteMaleLF VS EnrichMaleLF	Coeff DepleteFemHF VS EnrichFemHF	Coeff DepleteMaleHF VS EnrichMaleHF	Coeff DepleteFem VS DepleteMale	Coeff EnrichFem VS EnrichMale	Coeff DepleteFemLF VS DepleteMaleLF	Coeff DepleteFemHF VS DepleteMaleHF	Coeff EnrichFemLF VS EnrichMaleLF	Coeff EnrichFemHF VS EnrichMaleHF	Coeff DepleteLF VS DepleteHF	Coeff EnrichLF VS EnrichHF
Ileum - Lachnospiraceae	0.333113	0.0194223	0.121067	0.35446	0.83574	0.0734907	0.0620451	0.455993	0.0970518	0.0162203	0.905451	0.254062	0.575281	0.620208	0.353359	0.290653	0.924327	0.0831456	0.25182	0.222004	0.275965	0.0131986	0.367562	0.404233	0.268713	0.0195511	0.0113723	0.0995763	0.0870236	0.280655	2.7631	-6.2369	9.2131	-0.607143	6.13333	2.94286	2.58333	6.61905	-7.83333	-0.733333	13	-6.05714	-6.41667	7.78571	-19.9	-6.66667	-6.16667	5.84286	12.5833
Ileum - Erysipelotrichaceae	0.336025	0.426879	0.437194	0.915388	0.888542	0.0788753	0.980539	0.398546	0.39225	0.398546	0.483387	0.617046	0.656818	0.451545	0.684705	0.559627	0.817634	0.628999	0.449912	0.648692	0.700096	0.171412	0.573189	0.230658	0.494306	0.608406	0.172584	0.215764	0.60079	0.672375	3.51786	-3.56548	3.51786	4.03571	3	2.61905	4.41667	3.2381	4.83333	2	4	-4.46429	-2.66667	3.07143	-12	4.66667	-10	4.03571	3
Ileum - Lactobacillaceae	0.073772	5.81e-05	0.0119455	0.707167	0.577464	0.19387	0.279098	0.128213	0.00982209	4.34e-05	0.403322	0.187153	0.164127	0.441616	0.163768	0.847187	0.537872	0.203401	0.120215	0.0300673	0.928658	0.0307883	0.148278	0.0955994	0.00511575	0.0010641	0.0021513	0.012615	0.0222068	0.377608	-5.02321	8.76845	-14.8399	-3.77976	-6.26667	-6.50476	-3.54167	-8.80952	1.25	-4.2	-8.33333	7.2869	10.25	-0.559524	15.1333	9.5	11	-13.5964	-16.0833
Ileum - Akkermansiaceae	0.69404	0.108349	0.196225	0.521276	0.587014	0.772221	0.625705	0.756477	0.203005	0.125806	0.503464	0.831221	0.544512	0.863979	0.606182	0.664555	0.726235	0.49998	0.199976	0.60287	0.39654	0.331877	0.45054	0.983889	0.131441	0.507896	0.33269	0.392967	0.935626	0.237639	1.28512	5.32679	6.43512	3.84524	-1.275	3.57024	-1	4.10714	3.58333	3.03333	-5.58333	7.6119	3.04167	6.77381	8.45	6.25	-0.166667	8.99524	3.875
Ileum - Muribaculaceae	0.877141	1.32e-06	0.773853	0.570167	0.320036	0.489984	0.757143	0.749358	0.828274	1.56e-06	0.499451	0.836615	0.611741	0.336983	0.914819	0.404371	0.43208	0.59795	0.562213	0.374311	0.925432	0.384014	0.411577	0.661709	0.00106144	6.97e-05	0.0547284	0.0053853	0.00186328	0.00437722	-1.0375	-0.704167	18.1625	-3.04167	0.966667	2.34167	-4.41667	-0.666667	-5.41667	5.35	-3.41667	2.675	-4.08333	-0.583333	5.93333	-5.33333	-2.83333	16.1583	20.1667
Ileum - Bacteroidaceae	0.585118	0.0480919	0.275899	0.319364	0.780826	0.31087	0.486559	0.728836	0.330405	0.0502763	0.324473	0.639159	0.997899	0.621107	0.373087	0.607755	0.410776	0.852505	0.658284	0.34802	0.225117	0.601195	0.407799	0.61539	0.0377413	0.487656	0.0228755	0.512746	0.74295	0.512746	1.32619	3.74286	7.66786	5.24405	-2.59167	-0.0142857	2.66667	6.57143	3.91667	-6.6	1.41667	2.40238	5.08333	8.9881	-4.18333	6.33333	3.83333	11.5857	3.75
Ileum - Peptostreptococcaceae	0.00127135	1.01e-05	0.0344698	0.00134779	0.260592	0.00180146	0.0782827	0.0029771	0.029243	6.3e-06	0.888053	5.44e-05	0.210561	0.00263305	0.895561	0.747595	0.116008	1.84e-05	0.0147158	0.524812	0.425775	0.000144054	0.747595	0.225379	0.202677	3.74e-07	0.00128174	9.43e-06	0.00110625	0.102964	-8.16369	5.83631	-13.4137	0.505952	-16.8333	-4.66071	-11.6667	-0.654762	1.66667	-8.66667	-25	9.33929	2.33333	-3.9881	22.6667	-1.66667	6.33333	-4.74405	-22.0833
Ileum - Streptococcaceae	0.11493	0.666144	0.464673	0.795641	0.68665	0.00585931	0.11643	0.157428	0.364084	0.724091	0.379676	0.259315	0.555457	0.155966	0.250968	0.912062	0.794055	0.0602324	0.292157	0.820882	0.12463	0.00618294	0.619726	0.415708	0.691633	0.919137	0.0570637	0.559148	0.467519	0.0144847	5.42083	-3.45417	-1.3375	4.625	6.21667	3.175	7.66667	8.41667	0.833333	-2.06667	14.5	-5.7	-1.20833	11.3333	-22.7333	3.75	-6.16667	-2.13333	-0.541667
Ileum - Oscillospiraceae	0.795141	0.20916	0.672182	0.542689	0.824534	0.218692	0.0276324	0.934312	0.765743	0.20531	0.721851	0.649118	0.839177	0.748046	0.464909	0.233806	0.34515	0.103468	0.959309	0.635633	0.0775705	0.0905973	0.862545	0.400667	0.620366	0.192833	0.0413614	0.673301	0.155277	0.161426	0.318452	1.15179	4.94345	-1.90476	2.54167	-1.1131	1.75	5.44048	-9.25	-7.66667	12.75	-0.279762	2.58333	13.3571	-13.9167	-1.33333	6.5	2.72024	7.16667
Ileum - Ruminococcaceae	0.588935	0.0439229	0.844774	0.397941	0.331074	0.0228372	0.0454103	0.759733	0.962097	0.0465458	0.690101	0.42195	0.441969	0.731838	0.23733	0.0943133	0.962261	0.227466	0.556311	0.599271	0.0088066	0.0922645	0.830365	0.596693	0.406597	0.0449013	0.008049	0.112453	0.199289	0.11004	1.13452	0.17619	7.56786	-2.04762	4.31667	4.06071	-1.79167	8.4881	-12.5833	-0.366667	9	3.10238	-2.75	19.4881	-13.2833	-1.58333	-3.91667	4.38571	10.75
Ileum - Clostridiaceae	0.361174	0.425339	0.411512	0.122706	0.741653	0.596635	0.519817	0.321712	0.351501	0.447767	0.684486	0.0823445	0.613645	0.367462	0.440269	0.855946	0.167083	0.275152	0.643672	0.390305	0.785585	0.38166	0.506741	0.579759	0.574639	0.105134	0.330613	0.226537	0.270837	0.848042	-4.13333	-3.88333	-3.15833	2.33333	-10.6	-2.975	-5.29167	6.16667	-1.5	-12.1167	-9.08333	-2.725	-5.04167	2.16667	-7.61667	-5.5	-4.58333	3.30833	-9.625
Ileum - no_match	0.814132	0.35917	0.187328	0.518506	0.124212	0.103964	0.10594	0.931125	0.156018	0.354936	0.663598	0.591917	0.292526	0.347416	0.20496	0.0716788	0.792663	0.615925	0.989392	0.0481467	0.0924466	0.117011	0.160285	0.154244	0.86516	0.25447	0.0847958	0.412419	0.424564	0.129254	0.338095	-5.62024	3.6381	-2.35714	3.03333	5.88452	-5.20833	9.61905	-14.3333	2.15	3.91667	-0.0738095	-11.1667	12.869	-13.0167	-11.0833	-11.25	0.942857	6.33333
Ileum - Eggerthellaceae	0.742235	0.0868188	0.198409	0.292638	0.328302	0.014631	0.597817	0.734413	0.173226	0.0925636	0.30867	0.609406	0.718215	0.399911	0.984429	0.165375	0.611779	0.834928	0.71117	0.119159	0.190338	0.0912634	0.912648	0.0383645	0.0547385	0.653173	0.890866	0.490772	0.189174	0.00517016	-1.29405	-5.25238	-6.52738	-5.40476	2.81667	1.95357	-4.54167	-0.142857	-10.6667	4.05	1.58333	-2.00476	-8.5	9.69048	-13.7	-0.833333	-16.1667	-10.6381	-2.41667
Ileum - Staphylococcaceae	0.287732	0.123359	0.00264509	0.768148	0.18837	0.112904	0.459011	0.264731	0.00195505	0.180522	0.585102	0.304938	0.0779794	0.829743	0.454612	0.970882	0.0855774	0.733524	0.0017836	0.189982	0.222959	0.00150114	0.618422	0.174169	0.487978	0.226108	0.498567	0.670561	0.19764	0.0988763	-3.8631	-11.3214	-4.65476	-2.60119	-5.125	-8.76786	1.04167	-4.95238	-0.25	-12.5833	2.33333	-16.2262	-6.41667	-8.11905	-24.3333	-3.41667	-9.41667	-3.39286	-5.91667
Ileum - Eubacterium coprostanoligenes group	0.511397	0.272879	0.0186912	0.550069	0.333572	0.114641	0.664454	0.47382	0.019965	0.337146	0.332248	0.951692	0.886229	0.24841	0.653818	0.359169	0.544859	0.470344	0.0231602	0.294617	0.0234702	0.303492	0.0830174	0.78391	0.81384	0.261042	0.459642	0.07423	0.826324	0.676996	-2.7381	9.17857	3.67857	-5.14286	-0.333333	0.77381	-6.25	-3.28571	-7	4.83333	-5.5	12.6905	5.66667	17.131	8.25	13.4167	-2.08333	1.27381	6.08333
Ileum - Erysipelatoclostridiaceae	0.228912	0.983234	0.79041	0.858583	0.757807	0.400636	0.496601	0.253223	0.746484	0.989685	0.472347	0.368095	0.583619	0.282775	0.497419	0.7299	0.904111	0.240262	0.624284	0.972158	0.664182	0.290066	0.913533	0.952769	0.920658	0.905546	0.49306	0.866746	1	0.403481	4.87976	-1.37024	0.0547619	4.22619	5.53333	3.30119	6.45833	5.53571	2.91667	1.06667	10	-2.94881	0.208333	3.53571	-9.43333	0.916667	-0.5	-0.59881	0.708333
Ileum - Sutterellaceae	0.974807	0.0438671	0.65245	0.899355	0.224053	0.620337	0.201008	0.975135	0.593136	0.0530998	0.872691	0.912086	0.373327	0.347183	0.911779	0.907823	0.192657	0.226339	0.200378	0.587561	0.983814	0.0879094	0.991601	0.437734	0.211693	0.128902	0.997161	0.14313	0.488518	0.0775965	-0.12381	2.12619	7.86786	-0.880952	0.633333	5.04405	-5.29167	-0.845238	-0.916667	10.9333	-9.66667	7.29405	-3.04167	0.154762	14.4333	0.0833333	-6.16667	7.11071	8.625
Ileum - Enterococcaceae	0.274616	0.980502	0.565876	0.72358	0.100465	0.0446278	0.104265	0.361756	0.453771	0.883389	0.3262	0.746676	0.523152	0.0572159	0.535255	0.441302	0.155029	0.0532887	0.0751265	0.44783	0.551263	0.00423186	0.455167	0.743161	0.674465	0.829588	0.0375563	0.95331	0.716813	0.122205	3.27381	-2.68452	0.52381	4.88095	1.66667	-3.24405	9.79167	4.2619	5.5	-10.75	14.0833	-9.20238	3.83333	4.09524	-22.5	5.33333	2.33333	2.13095	-1.08333
Caecum - Lachnospiraceae	0.249285	0.00508388	0.346491	0.0345934	0.276012	0.152254	0.273051	0.179059	0.390006	0.00494586	0.536843	0.0169774	0.0912833	0.843735	0.647277	0.6761	0.00838748	0.487079	0.878136	0.172574	0.772422	0.954066	0.76273	0.028798	0.000713216	0.599679	0.0207949	0.367287	0.104712	0.00819346	4.89167	-3.10833	-10.6417	-3.08333	12.8667	8.78333	1	-3.16667	-3	20.7333	5	0.783333	-7	2	-0.433333	2.16667	-16.1667	-18.6167	-2.66667
Caecum - Erysipelotrichaceae	0.28061	0.486102	0.693066	0.93806	0.0385018	0.117114	0.0563465	0.261647	0.708673	0.441507	0.421405	0.429278	0.0256047	0.476164	0.498768	0.640687	0.0157677	0.144726	0.218099	0.0803298	0.470828	0.309044	0.610038	0.00403203	0.579984	0.591251	0.56606	0.169224	0.0363598	0.83643	4.35298	-1.43869	-2.97202	4.29762	4.40833	12.581	-3.875	5.0119	3.58333	20.15	-11.3333	6.78929	-9.66667	5.34524	8.23333	3.91667	-23.25	-3.02738	-2.91667
Caecum - Lactobacillaceae	0.311858	5.36e-05	0.162095	0.160849	0.875435	0.0419972	0.0172425	0.491184	0.127628	4.13e-05	0.619001	0.156908	0.810353	0.461916	0.457934	0.163867	0.720299	0.0179272	0.186436	0.398041	0.168145	0.00339433	0.435395	0.676576	0.0289165	0.000123242	0.000393795	0.00737225	0.00275797	0.490463	-2.2125	4.95417	-14.6625	2.20833	-6.63333	-1.09167	-3.33333	-4.58333	9	2.4	-15.6667	6.075	3.83333	-8.58333	20.7333	5	2.66667	-10.2417	-19.0833
Caecum - Akkermansiaceae	0.767726	0.453415	0.472012	0.153432	0.82167	0.78322	0.920924	0.778386	0.50142	0.444925	0.214866	0.419709	0.959341	0.727841	0.459733	0.308796	0.541254	0.595435	0.743363	0.531754	0.962729	0.688001	0.723088	0.595435	0.629921	0.121062	0.878272	0.233652	0.308796	0.595435	1.19524	2.8619	-3.25476	7.35714	-4.96667	0.307143	2.08333	6.04762	8.66667	-5.43333	-4.5	1.97381	3.75	0.380952	3.56667	3	4.5	2.90714	-9.41667
Caecum - Muribaculaceae	0.407458	0.0905479	0.465626	0.708338	0.221852	0.707579	0.911915	0.446005	0.472187	0.0950671	0.80551	0.412286	0.167079	0.746973	0.451818	0.700097	0.232274	0.943382	0.72557	0.173392	0.691587	0.910658	0.466569	0.22768	0.371394	0.137368	0.448036	0.195318	0.413153	0.612519	3.15238	-2.97262	7.00238	1.40476	4.9	8.17976	-1.875	5.97619	-3.16667	10.3833	-0.583333	2.05476	-8	3.14286	0.966667	-6	-10	5.25476	8.75
Caecum - Bacteroidaceae	0.640992	4.52e-05	0.907521	0.564191	0.0206712	0.915216	0.599166	0.778338	0.912256	6.24e-05	0.777169	0.50951	0.0680693	0.145011	0.198048	0.105354	0.186509	0.658611	0.118036	0.0849931	0.137842	0.441071	0.152345	0.30519	0.0108008	0.000740058	0.0340576	0.0224782	0.0079418	0.121352	0.958333	-0.375	15.125	-1.33333	3.25	9	-7.08333	8.5	-11.1667	9.5	-3	7.66667	-8.41667	9.83333	5.5	-9.83333	-7	12.8333	17.4167
Caecum - Peptostreptococcaceae	0.0241429	5.63e-06	0.443857	7.14e-05	0.0705108	0.0347788	0.586717	0.0352239	0.482997	4.12e-06	0.128413	5.61e-05	0.883552	0.00535789	0.0703315	0.717596	0.0635088	5.23e-05	0.0663807	0.37569	0.975803	0.0132885	0.152931	0.850239	0.484537	3e-08	0.0717517	1.38e-06	0.000248473	0.388944	-5.75536	1.86964	-14.072	5.67262	-17.1833	-0.552381	-10.9583	9.42857	1.91667	-10.5333	-23.8333	7.07262	-3.33333	-0.154762	14.3	-7.66667	1	-2.64405	-25.5
Caecum - Streptococcaceae	0.105763	9.53e-06	0.549432	0.584575	0.754253	0.198419	0.411888	0.0767354	0.523225	1.04e-05	0.09619	0.382114	0.144644	0.286522	0.348171	0.154507	0.257689	0.939496	0.806802	0.509155	0.949157	0.69621	0.552996	0.131345	0.00291618	0.000299229	0.0531617	0.0911017	0.000392485	0.0168178	5.96786	-2.11548	-16.5571	7.74405	4.19167	6.93571	5	5.9881	9.5	7.88333	0.5	-1.14762	-3.08333	0.404762	-2.7	3.91667	-10.0833	-14.781	-18.3333
Caecum - Oscillospiraceae	0.366055	0.0620893	0.0600287	0.0086079	0.018397	0.062802	0.178151	0.282594	0.0749314	0.0583088	0.207976	0.00925133	0.0174292	0.346687	0.713344	0.163118	0.000632869	0.941277	0.673435	0.00435656	0.557438	0.973851	0.623869	0.000511635	0.00158876	0.521658	0.0406616	0.0420501	0.24259	0.0106108	3.68631	-6.18869	-6.59702	-5.99405	13.3667	11.9143	-4.54167	-2.40476	-9.58333	26.2333	0.5	2.03929	-14.4167	3.84524	0.233333	-3.33333	-25.5	-16.2774	3.08333
Caecum - Ruminococcaceae	0.0229643	0.896777	0.145765	0.00336491	0.0332971	0.00452053	0.844455	0.0234337	0.146111	0.985792	0.5525	0.000431721	0.00339104	0.837217	0.459738	0.12871	0.00101739	0.0726373	0.016641	0.68138	0.00110092	0.871763	0.269831	0.0961626	0.0295284	0.0301706	0.998296	0.00461959	0.859608	0.00256729	7.7494	4.8744	-0.0589286	-2.72619	18.225	14.5405	0.958333	4.71429	-10.1667	24.3667	12.0833	11.6655	-1.91667	22.2143	1.11667	7.33333	-11.1667	-10.5345	10.4167
Caecum - Clostridiaceae	0.214365	0.319644	0.726353	0.0145737	0.602871	0.512375	0.732773	0.208911	0.774045	0.306256	0.37365	0.0120273	0.61908	0.198344	0.449328	0.610611	0.174516	0.0230766	0.550237	0.845154	0.937223	0.378245	0.766196	0.983045	0.301415	0.0156275	0.81405	0.0587028	0.111966	0.2182	-4.99464	1.13036	-4.05298	4.86905	-14.8583	-2.78095	-7.20833	5.7381	4	-11.3	-18.4167	3.34405	-1.08333	-0.595238	7.28333	-2.33333	0.166667	5.81071	-13.9167
Caecum - no_match	0.761982	0.214299	0.0511715	0.976674	0.185879	0.715408	0.288386	0.77779	0.0559405	0.207345	0.88972	0.796364	0.249631	0.443883	0.799518	0.95833	0.184115	0.304103	0.677347	0.0225925	0.498657	0.953917	0.344352	0.021263	0.40649	0.335872	0.815695	0.166532	0.97499	0.344352	1.12976	-7.82857	5.09643	0.767857	1.49167	6.59286	-4.33333	1.95238	-0.416667	11.2333	-8.25	-2.36548	-13.2917	-5.21429	0.483333	-7.58333	-19	4.73452	5.45833
Caecum - Eggerthellaceae	0.519535	0.0032208	0.693686	0.0587801	0.184475	0.378081	0.0307239	0.452809	0.680596	0.00293517	0.0640633	0.442909	0.135221	0.648378	0.353933	0.0893755	0.233864	0.0216092	0.489065	0.203861	0.846782	0.2665	0.519535	0.0175912	0.3684	0.000918365	0.196368	0.338579	0.000199535	0.970842	2.58571	-1.41429	-10.806	8.9881	-3.81667	7.37976	-2.20833	6.14286	11.8333	8.61667	-16.25	3.37976	-6.20833	-1.27381	8.03333	4.41667	-16.8333	-4.40357	-17.2083
Caecum - Staphylococcaceae	0.131863	0.484123	0.726448	0.0990395	0.256123	0.58202	0.0545214	0.139264	0.731468	0.446181	0.931283	0.0357913	0.834903	0.060746	0.736841	0.657582	0.97937	0.0028764	0.279337	0.542676	0.951909	0.159475	0.410825	0.0969887	0.548297	0.0965685	0.775389	0.950851	0.0179335	0.255478	-5.08512	1.16488	-2.59345	0.404762	-10.575	-1.00357	-9.16667	-2.19048	3	0.183333	-21.3333	5.24643	-2.91667	0.392857	10.1	5.58333	-11.4167	2.89643	-8.08333
Caecum - Eubacterium coprostanoligenes group	0.837866	0.115398	0.0078912	0.568354	0.754665	0.593753	0.443027	0.89861	0.00836039	0.140348	0.608493	0.752767	0.902148	0.760736	0.850558	0.373652	0.995083	0.643657	0.0893823	0.0348425	0.252814	0.201672	0.033605	0.37938	0.148568	0.51843	0.366028	0.27086	0.846286	0.248637	0.494643	10.703	5.80298	2.75595	-1.76667	-0.677381	1.66667	-1.40476	6.91667	0.05	-3.58333	9.53095	11.875	8.59524	10.4667	16.9167	6.83333	8.06429	3.54167
Caecum - Erysipelatoclostridiaceae	0.429798	0.0163827	0.878205	0.260089	0.631424	0.233452	0.354291	0.352734	0.911136	0.0172871	0.139423	0.887157	0.701095	0.350286	0.695167	0.0943031	0.871825	0.707978	0.724425	0.84392	0.174087	0.434601	1	0.780732	0.351693	0.0137897	0.0918482	0.0567795	0.100463	0.684291	3.64762	-0.435714	-9.63571	8.09524	-0.8	2.12857	5.16667	2.94048	13.25	1.31667	-2.91667	-1.95476	1.08333	-10.3095	6.4	1.78e-15	2.16667	-5.1881	-14.0833
Caecum - Sutterellaceae	0.358507	0.460813	0.897857	0.279722	0.0479103	0.51821	0.10299	0.347014	0.89439	0.518984	0.971267	0.183733	0.431025	0.0375114	0.811095	0.856883	0.395343	0.00667592	0.126607	0.174755	0.540519	0.128666	0.856883	0.0389012	0.251193	0.804523	0.759216	0.331858	0.189541	0.1861	-3.72679	0.523214	2.54821	0.196429	-7.65	4.42143	-11.875	1.80952	-1.41667	7.03333	-22.3333	8.67143	-7.625	4.64286	12.7	1.41667	-16.6667	6.47143	-1.375
Caecum - Peptococcaceae	0.242171	0.319161	0.377514	0.277639	0.0307706	0.186379	0.304733	0.24467	0.401113	0.349654	0.993782	0.108236	0.0212384	0.464026	0.545095	0.552536	0.0102218	0.657613	0.338814	0.0352436	0.389336	0.60934	0.729276	0.009283	0.863665	0.137091	0.979566	0.0289749	0.905238	0.786806	4.53333	-3.25833	3.63333	-0.0416667	9.10833	13.0667	-4	4.5	-4.58333	21.6333	-3.41667	5.275	-11.7917	6.41667	4.13333	-2.66667	-20.9167	-0.941667	8.20833
Plasma - LEA	0.43478	0.224425	0.000529466	0.773196	0.216985	0.239114	0.775681	0.496311	0.000640831	0.263067	0.458628	0.816341	0.672777	0.168355	0.779328	0.197306	0.751686	0.504851	0.0967624	0.00101961	0.0915806	0.474933	0.00235173	0.0854399	0.301958	0.580031	0.243952	0.262285	0.729609	0.773267	-2.4744	-13.3494	-4.09107	-3.73214	-1.21667	2.17619	-7.125	1.95238	-9.41667	2.4	-4.83333	-8.69881	-18	-11.9643	-5.43333	-23.3333	-12.6667	-5.34881	-2.83333
Plasma - DHEA	0.665956	0.929464	0.253821	0.569107	0.614861	0.103383	0.57544	0.680397	0.264988	0.912052	0.925861	0.510206	0.923222	0.4963	0.519874	0.622882	0.644573	0.637101	0.686018	0.239361	0.38804	0.804781	0.0567213	0.786188	0.646583	0.76003	0.82789	0.189389	0.373407	0.384137	-1.71548	-4.67381	0.459524	0.535714	-3.96667	0.569048	-4	5.15476	-4.08333	-4.01667	-3.91667	-2.38929	-6.95833	-6.92857	2.15	-16.1667	2.25	2.71071	-1.79167
Plasma - EPG	0.21599	0.0111571	0.212588	0.89894	0.825705	0.236869	0.243535	0.211219	0.249594	0.010057	0.410709	0.341274	0.333011	0.419122	0.208623	0.939032	0.876381	0.225329	0.369381	0.461341	0.062404	0.600153	0.593026	0.610688	0.0536079	0.0743585	0.832798	0.206944	0.198185	0.012462	-4.14167	-3.80833	8.80833	-3.75	-4.53333	-4.53333	-3.75	-8	0.5	-1.06667	-8	-4.2	-3.41667	-12	3.6	-3.5	-3.33333	9.2	8.41667
Plasma - AEA	0.587578	0.036737	0.13081	0.490718	0.899585	0.584948	0.412076	0.508439	0.124687	0.0312198	0.336169	0.993096	0.551414	0.734133	0.716058	0.32385	0.634397	0.609235	0.22381	0.332284	0.848922	0.141002	0.411096	0.580442	0.280373	0.0452546	0.153793	0.192739	0.117861	0.933383	2.65357	6.2369	-8.87976	5.35714	-0.05	3.39048	1.91667	2.79762	7.91667	3.98333	-4.08333	6.97381	5.5	1.46429	12.4833	6.58333	4.41667	-6.17619	-11.5833
Plasma - SDA	0.945146	0.0470698	0.00180977	0.613586	0.568306	0.108713	0.640124	0.925611	0.00223201	0.0339114	0.760997	0.674106	0.685541	0.782882	0.783103	0.492709	0.766288	0.765712	0.0116465	0.0552428	0.00399113	0.438024	0.0540576	0.424008	0.0629895	0.240557	0.768399	0.800899	0.16023	0.0199992	-0.340476	-11.8405	7.95952	1.53571	-2.21667	-2.09762	1.41667	-1.92857	5	-2.26667	-2.16667	-13.5976	-10.0833	-21.2619	-5.93333	-14.3333	-5.83333	9.83571	6.08333
Plasma - DPEA-n3	0.501493	0.610324	0.00389574	0.0180439	0.645182	0.0120214	0.595602	0.506587	0.00434546	0.544284	0.212866	0.0383867	0.959175	0.373878	0.350579	0.40156	0.354001	0.0402901	0.0950461	0.0140208	0.00581167	0.723936	0.00651826	0.449895	0.038725	0.206285	0.94647	0.0567231	0.885166	0.0034154	-2.31369	-10.4387	2.11131	6.04762	-10.675	-0.252381	-4.375	6.2619	5.83333	-6.76667	-14.5833	-8.37738	-12.5	-19.3214	2.56667	-19.75	-5.25	10.4726	-6.25
Plasma -DPEA-n6	0.732818	0.000765728	0.0804399	0.513483	0.955092	0.352749	0.57594	0.837676	0.0792706	0.000978543	0.745517	0.552688	0.862689	0.907169	0.614323	0.971808	0.486115	0.896906	0.201834	0.218943	0.255816	0.486115	0.109709	0.896906	0.0476373	0.00472442	0.113303	0.0065506	0.180432	0.211986	-0.727381	-6.35238	-12.5524	1.59524	-3.05	-0.871429	-0.583333	3.44048	-0.25	-5.18333	-0.916667	-6.49643	-6.20833	-7.80952	-5.18333	-11.5	-0.916667	-10.2298	-14.875
Plasma - PEA	0.415883	0.794263	0.152548	0.72046	0.656465	0.741718	0.807884	0.433285	0.165284	0.767193	0.401065	0.778656	0.822875	0.375349	0.624436	0.485969	0.883613	0.575507	0.510847	0.188535	0.433333	0.862922	0.327882	0.372793	0.952606	0.631539	0.744507	0.767889	0.701324	0.805691	-3.34167	-5.96667	1.25833	-4.95833	-1.725	-1.35	-5.33333	-4	-5.91667	1.3	-4.75	-3.975	-7.95833	-6.41667	-1.53333	-8.33333	-7.58333	-0.358333	2.875
Plasma - N-Oleoyl-L-Alamine	0.63178	0.504938	0.686216	0.937211	0.19007	0.894198	0.346619	0.629589	0.711609	0.46461	0.742902	0.723214	0.571513	0.213403	0.356593	0.182258	0.934949	0.668985	0.246804	0.516042	0.201598	0.688943	0.320933	0.93797	0.619933	0.589104	0.954543	0.359641	0.876328	0.44578	1.55714	-1.19286	2.36548	1.46429	1.65	-2.59405	5.70833	-5.7381	8.66667	0.55	2.75	-5.34405	2.95833	-7.9881	-2.7	6.41667	-0.5	2.27262	2.45833
Plasma - DHG	0.0546084	0.0282082	0.0407603	0.488141	0.47993	0.152551	0.459576	0.066861	0.0410992	0.0371493	0.406929	0.0784317	0.0781386	0.398776	0.571725	0.542369	0.0605552	0.557359	0.0560586	0.316743	0.0759428	0.324186	0.0761364	0.700879	0.31905	0.0475953	0.29644	0.0147434	0.734601	0.717668	-6.92262	-7.75595	-7.92262	-4.2619	-9.58333	-9.42857	-4.41667	-4.02381	-4.5	-14.8333	-4.33333	-10.2619	-5.25	-12.8571	-7.66667	-13.3333	2.83333	-5.2619	-10.5833
Plasma - LG	0.223927	0.0841025	0.748076	0.508469	0.316088	0.011458	0.474936	0.301574	0.833705	0.0909119	0.795466	0.237391	0.184297	0.90132	0.315247	0.540308	0.373411	0.431812	0.450271	0.642368	0.025417	0.278819	0.52601	0.200543	0.465027	0.0939402	0.0345165	0.0348989	0.809518	0.249276	-3.96786	-0.80119	-6.56786	-1.36905	-6.56667	-7.26905	-0.666667	-7.40476	4.66667	-7.13333	-6	-4.10238	2.5	-16.9048	8.7	-4.83333	9.83333	-3.96905	-9.16667
Plasma - AG	0.161255	0.000282783	0.222756	0.988713	0.221344	0.219985	0.822981	0.22933	0.238337	0.000386047	0.406263	0.380681	0.0962139	0.986663	0.273252	0.924668	0.203487	0.943463	0.0994075	1	0.0831047	0.514463	0.465161	0.465161	0.0103987	0.0079889	0.0215226	0.0098138	0.223304	0.168181	-4.29167	-4.20833	-13.625	-4.08333	-4.5	-8.5	-0.0833333	-7.5	-0.666667	-9.5	0.5	-8.41667	4.22e-15	-12	-4.83333	-5.16667	5.16667	-13.4167	-13.8333
Plasma - OEA	0.834731	0.0247115	0.028222	0.559198	0.36596	0.264343	0.355855	0.747896	0.0277528	0.0217578	0.87166	0.549208	0.676133	0.382431	0.285251	0.418256	0.674094	0.66874	0.342574	0.0283847	0.423042	0.578167	0.0117163	0.568682	0.0450396	0.199287	0.182003	0.912543	0.0574321	0.12441	-1.2244	-8.64107	9.03393	0.85119	-3.3	2.25952	-4.70833	7.86905	-6.16667	-3.35	-3.25	-5.15714	-12.125	-5.88095	-4.43333	-19.9167	-4.33333	11.1095	6.95833
Plasma - EPA	0.959873	1.88e-05	0.0220788	0.230054	0.836536	0.788714	0.986	0.827414	0.0192504	1.34e-05	0.470166	0.322035	0.758731	1	0.676502	0.546924	0.424922	0.546924	0.068344	0.123089	0.224151	0.166398	0.32945	0.222053	8.81e-05	0.0114959	0.00265456	0.0523411	0.0883668	0.00512637	-0.725	-8.05833	16.3917	3.33333	-4.78333	-1.45	-6.8e-16	2.66667	4	-5.56667	-4	-8.78333	-7.33333	-7.83333	-9.73333	-6.5	-8.16667	20.45	12.3333
Plasma - DPG	0.104787	0.00950364	3.74e-06	0.346263	0.241313	0.498173	0.708555	0.121746	3.54e-06	0.0190662	0.676847	0.08144	0.0592677	0.774382	0.476928	0.913877	0.0549824	0.608024	3.99e-05	0.00485608	0.000946991	0.0047732	0.0117854	0.122415	0.315331	0.0190558	0.392392	0.0294487	0.238278	0.570934	-4.85952	-16.5262	-7.50952	-1.78571	-7.93333	-8.46905	-1.25	-4.2381	0.666667	-12.7	-3.16667	-20.1357	-12.9167	-21.0714	-19.2	-16.1667	-9.66667	-4.43571	-10.5833
Plasma - PG-2	0.689983	0.000162751	0.421287	0.335286	0.135652	0.85216	0.587849	0.775355	0.458299	0.000186853	0.589055	0.363172	0.206404	0.381055	0.903012	0.387084	0.110637	0.70732	0.582504	0.112863	0.826419	0.585487	0.440023	0.138245	0.0362344	0.00072914	0.18707	0.00522938	0.0320319	0.0921927	-1.01667	2.65	-14.5667	2.66667	-4.7	-6.45	4.41667	-0.833333	6.16667	-12.0667	2.66667	-2.78333	8.08333	-1.5	-4.06667	5.5	10.6667	-10.8833	-18.25
Plasma - PG-1	0.700335	0.0574661	0.178893	0.873263	0.7217	0.921361	0.96938	0.763525	0.180154	0.0529604	0.748221	0.913105	0.641015	0.965694	0.689623	0.951499	0.789734	0.903184	0.485036	0.227271	0.556633	0.682249	0.374718	0.407847	0.139681	0.196727	0.328245	0.374718	0.343367	0.260028	-1.24167	5.59167	-8.175	-1.83333	-0.65	-2.73333	0.25	-3.16667	-0.5	-2.3	1	4.1	7.08333	4.66667	3.53333	7.33333	6.83333	-8.76667	-7.58333
Plasma - DHA	0.783718	0.938659	0.285166	0.777641	0.428402	0.306747	0.896045	0.81636	0.304521	0.942574	0.99517	0.743412	0.667507	0.44722	0.707819	0.724246	0.810873	0.469463	0.892964	0.187857	0.482975	0.643234	0.16881	0.624396	0.905418	0.824432	0.624167	0.544084	0.76871	0.506023	-0.990476	-4.40714	-0.307143	0.0357143	-2.01667	2.60238	-4.58333	3.07143	-3	2.13333	-6.16667	-0.814286	-8	-5.7619	4.13333	-11.8333	-4.16667	0.719048	-1.33333
Plasma - N-Palmitoyl Serotonin	0.371583	0.540419	0.496937	0.437173	0.117402	0.586244	0.523034	0.321992	0.54801	0.596951	0.842074	0.238457	0.703504	0.0779291	0.325006	0.222665	0.694952	0.194353	0.137175	0.508156	0.0887352	0.650183	0.607429	0.672067	0.380578	0.892179	0.231447	0.887675	0.959763	0.975851	-4.12976	2.49524	2.19524	-1.14286	-7.11667	2.24048	-10.5	7.88095	-10.1667	-3.4	-10.8333	8.86548	-3.875	13.7976	3.93333	-4.25	-3.5	5.18214	-0.791667
Plasma - SEA	0.0638323	0.000107975	0.00945532	0.698236	0.878896	0.3905	0.980054	0.102137	0.0110013	0.00014997	0.141505	0.384212	0.301909	0.193982	0.338167	0.257484	0.599324	0.475989	0.0884813	0.0494434	0.0914824	0.438617	0.0672773	0.33072	0.00244245	0.0104574	0.0104109	0.0239076	0.15438	0.0672773	-5.54167	-8.83333	-13.875	-6.875	-4.20833	-4.91667	-6.16667	-6.16667	-7.58333	-3.66667	-4.75	-8.20833	-9.45833	-11	-5.41667	-12.4167	-6.5	-15.2083	-12.5417
Plasma - LA	0.273357	0.00359172	0.0265982	0.959569	0.787916	0.331947	0.161669	0.321292	0.0256201	0.00491189	0.50145	0.463103	0.367436	0.614801	0.918551	0.304026	0.190234	0.747675	0.0735565	0.157709	0.268683	0.15077	0.0320574	0.854081	0.0467499	0.0368477	0.230983	0.00936387	0.747675	0.0989836	-3.62976	-8.37976	-10.7631	-3.39286	-3.86667	-4.67619	-2.58333	0.714286	-7.5	-10.0667	2.33333	-9.42619	-7.33333	-7.78571	-11.0667	-16	1.33333	-10.5262	-11
Plasma - DPA	0.511274	0.196835	5.91e-05	0.448593	0.324058	0.109447	0.881866	0.565598	6.83e-05	0.248412	0.924035	0.376462	0.736909	0.251738	0.488773	0.592163	0.856066	0.275921	0.0219168	0.000353114	0.0152039	0.369258	0.000734182	0.0694438	0.747984	0.188928	0.341518	0.0730397	0.961088	0.609045	-1.97381	-15.1405	-3.99048	0.452381	-4.4	1.63571	-5.58333	4.57143	-3.66667	-1.3	-7.5	-11.531	-18.75	-16.5952	-6.46667	-24.8333	-12.6667	-1.56429	-6.41667
Plasma - AA	0.961377	1.13e-05	0.555002	0.754483	0.865267	0.995085	0.966185	0.884098	0.547995	1.3e-05	0.736861	0.904253	0.987599	0.82392	0.894352	0.734809	0.886199	0.980683	0.588133	0.758085	0.674841	0.725861	0.846444	0.808749	0.00217883	0.000550471	0.0256077	0.0120199	0.0106351	0.0258481	0.503571	-2.07976	-17.0631	1.60714	-0.6	-0.0761905	1.08333	0.880952	2.33333	-1.03333	-0.166667	-2.65952	-1.5	-2.78571	-2.53333	-1.33333	-1.66667	-15.9595	-18.1667
Plasma - OG	0.480863	0.410569	0.72006	0.57379	0.394403	0.645132	0.450236	0.478966	0.691623	0.443627	0.937191	0.366268	0.270175	0.911532	0.909587	1	0.165262	0.875153	0.375559	0.73905	0.617022	0.455363	0.709237	0.400425	0.905909	0.33378	0.947058	0.199507	0.937377	0.813721	-3.02381	-1.69048	-3.27381	-0.464286	-5.58333	-6.71429	0.666667	-0.928571	-1.6e-14	-12.5	1.33333	-5.38095	2	-4.09524	-6.66667	-3.16667	7.16667	-0.714286	-5.83333
Plasma - HOGE-G13	0.527889	0.651204	0.606331	0.66539	0.875681	0.2385	0.656851	0.525923	0.598524	0.6647	0.884009	0.460321	0.592615	0.717122	0.95099	0.793518	0.434589	0.801932	0.776782	0.643881	0.860078	0.584951	0.623965	0.255831	0.5418	1	0.950003	0.415142	0.415142	0.421338	-2.4369	2.02143	1.6631	-0.77381	-4.1	-2.91548	-1.95833	0.452381	-2	-6.28333	-1.91667	1.54286	2.5	-1.29762	4.38333	-3.75	8.75	3.32619	4.44e-16
Ileum - 6-keto PGF1a	0.287189	0.367485	0.303875	0.230096	0.651887	0.32273	0.897152	0.271206	0.307345	0.382015	0.93533	0.112326	0.290083	0.617234	0.826788	0.746393	0.217268	0.305512	0.660458	0.313019	0.794281	0.404685	0.777163	0.252886	0.144439	0.807974	0.630272	0.544933	0.792689	0.111333	-4.58452	4.24881	3.63214	0.464286	-9.63333	-6.25238	-2.91667	-1.7381	2.66667	-10.7667	-8.5	2.58095	5.91667	-2.07143	7.23333	2.33333	9.5	8.68095	-1.41667
Ileum - TXB2	0.402128	0.736898	0.584758	0.102505	0.399829	0.826873	0.629276	0.363891	0.628268	0.722721	0.573702	0.0769156	0.223054	0.954806	0.780177	0.296162	0.162605	0.261402	0.806383	0.352369	0.748511	0.969521	0.314697	0.756269	0.15429	0.345201	0.380857	0.748677	0.30999	0.249152	-3.80952	2.02381	1.48214	3.25595	-10.875	-7.28571	-0.333333	-2.2381	8.75	-12.3333	-9.41667	-1.45238	5.5	-2.57143	-0.333333	8.41667	2.58333	8.54762	-5.58333
Ileum - PGE3	0.755189	7.73e-05	0.21083	0.963926	0.336416	0.661695	0.162719	0.6517	0.227786	7.79e-05	0.742813	0.755676	0.696128	0.303815	0.654345	0.980853	0.348479	0.15513	0.882135	0.12013	0.534517	0.711099	0.847779	0.0466772	0.00354108	0.00330405	0.0995985	0.00317613	0.207934	0.00999093	-1.575	-4.24167	15.2417	-1.58333	-1.56667	1.93333	-5.08333	-3	-0.166667	6.86667	-10	-0.733333	-7.75	-4.16667	2.7	-1.33333	-14.1667	15.2333	15.25
Ileum - PGE2-G	0.626554	0.621697	0.974406	0.858403	0.580155	0.0504605	0.912821	0.693525	0.969193	0.630958	0.881544	0.686862	0.541905	0.95544	0.766756	0.937017	0.57789	1	0.75958	0.716676	0.229562	0.486385	0.423619	0.192588	0.836565	0.635294	0.282789	0.16779	0.470296	0.423619	1.25238	-0.122619	1.52738	0.654762	1.85	2.75476	-0.25	1.80952	-0.5	3.7	-1.78e-15	1.37976	-1.625	7.39286	-4.63333	5.08333	-8.33333	0.929762	2.125
Ileum - PGE1	0.582367	0.447594	0.603942	0.640587	0.32185	0.60766	0.689862	0.573419	0.594074	0.438871	0.96448	0.461624	0.287468	0.780895	0.462007	0.517209	0.439037	0.798176	0.766106	0.293654	0.486994	0.813184	0.492285	0.42168	0.369708	0.845585	0.857484	0.937264	0.844038	0.274107	-2.39762	2.26905	3.30238	-0.261905	-4.53333	-6.4619	1.66667	-6.02381	5.5	-6.9	-2.16667	-1.79524	6.33333	-5.69048	2.1	5.83333	6.83333	5.4381	1.16667
Ileum - PGE2	0.0969759	0.180318	0.91214	0.10066	0.91572	0.793968	0.322469	0.0848552	0.925747	0.181194	0.946985	0.0219967	0.207188	0.23088	0.553711	0.632013	0.240148	0.0334055	0.976975	0.917801	0.525312	0.533452	0.661852	0.770465	0.0386218	0.825017	0.388153	0.83487	0.602784	0.0367231	-7.04286	0.37381	5.42381	-0.369048	-13.7167	-7.25238	-6.83333	-4.57143	3.83333	-9.93333	-17.5	0.164286	0.583333	-4.90476	5.23333	3.5	-2.33333	12.0976	-1.25
Ileum - PGD2	0.29239	0.910876	0.954787	0.190469	0.256369	0.728534	0.054791	0.300602	0.947264	0.943731	0.819053	0.102091	0.141488	0.982407	0.16143	0.0979293	0.472021	0.104091	0.479326	0.420678	0.174257	0.764821	0.0901875	0.561315	0.366494	0.313518	0.864689	0.662784	0.0670061	0.148065	-4.19226	0.266071	-0.283929	1.27381	-9.65833	-8.50952	0.125	-10.9524	13.5	-6.06667	-13.25	-4.05119	4.58333	-10.619	2.51667	13.8333	-4.66667	5.18214	-5.75
Ileum - 1a,1b-dihomo-PGF2a	0.923127	0.709405	0.527302	0.53337	0.992206	0.765391	0.423658	0.933004	0.531347	0.689843	0.698914	0.626452	0.970351	0.934742	0.902089	0.512832	0.950112	0.441817	0.642945	0.672594	0.938424	0.576624	0.397898	0.801966	0.876639	0.470948	0.885876	0.969209	0.291848	0.714071	-0.364286	2.71905	-1.73095	2.32143	-3.05	-0.228571	-0.5	-1.02381	5.66667	0.566667	-6.66667	2.85476	2.58333	0.642857	5.06667	7.33333	-2.16667	0.954762	-4.41667
Ileum - N-Oleyl-L Serine	0.888977	0.352478	0.919808	0.206978	0.278599	0.49256	0.598277	0.809147	0.970784	0.328703	0.43734	0.28285	0.348541	0.54515	0.776629	0.179952	0.311196	0.61859	0.456883	0.42334	0.638721	0.561456	0.243346	0.968181	0.110317	0.810586	0.227857	0.661197	0.43839	0.284947	-1.0131	0.153571	4.12024	4.52381	-6.55	-5.60952	3.58333	-2.28571	11.3333	-8.93333	-4.16667	-4.44286	4.75	-3.78571	-5.1	9.83333	-0.333333	9.65714	-1.41667
Ileum - N-Linoleoyl Glycine	0.969569	0.783052	0.715562	0.980668	0.801095	0.524513	0.87178	0.996859	0.69998	0.761073	0.975737	0.981097	0.850404	0.844979	0.838703	0.811609	0.944903	0.969569	0.643673	0.935502	0.924531	0.588523	0.731528	0.647532	0.809423	0.850258	0.686047	0.593937	0.789524	0.946773	0.0172619	-1.69107	1.33393	0.184524	-0.15	-1.17381	1.20833	-1.71429	2.08333	-0.633333	0.333333	-2.88214	-0.5	-0.797619	-4.96667	3	-4	1.50119	1.16667
Ileum - N-Arachdonoyl Glycine	0.783921	0.774783	0.946987	0.82118	0.653729	0.745216	0.660699	0.780283	0.942296	0.792065	0.705709	0.980581	0.907844	0.608763	0.851396	0.481898	0.988074	0.984366	0.716516	0.792429	0.741776	0.848891	0.570626	0.844679	0.988866	0.718867	0.945865	0.898655	0.525267	0.960928	1.19107	-0.308929	-1.1256	2.23214	0.15	-0.70119	3.08333	-1.53571	6	0.133333	0.166667	-2.20119	1.58333	-2.70238	-1.7	4.83333	-1.66667	-0.0845238	-2.16667
Ileum - N-Palmitoyl Glycine	0.272111	0.103107	0.375998	0.299417	0.395336	0.668087	0.695931	0.214061	0.335481	0.0878139	0.902694	0.110784	0.136727	0.794305	0.72928	0.869796	0.0891848	0.594815	0.195698	0.953779	0.591428	0.204518	0.98365	0.950978	0.05203	0.643307	0.0768633	0.727752	0.75868	0.318348	-5.12024	-3.95357	7.09643	-0.690476	-9.55	-8.74048	-1.5	-2.71429	1.33333	-14.7667	-4.33333	-7.57381	-0.333333	-4.21429	-10.9333	-0.166667	-0.5	11.5262	2.66667
Ileum - EPEA	0.566943	0.103106	0.682456	0.40861	0.141998	0.933936	0.420675	0.617617	0.681773	0.0889771	0.319778	0.789653	0.505343	0.1719	0.65051	0.0733553	0.624436	0.898556	0.19509	0.46309	0.15654	0.646011	0.38017	0.873394	0.0708214	0.548725	0.396762	0.433509	0.949171	0.0835424	1.96786	-1.61548	6.81786	5.45238	-1.51667	-3.73095	7.66667	-3.42857	14.3333	-4.03333	1	-7.31429	4.08333	-10.8452	-3.78333	6.91667	1.25	10.3024	3.33333
Ileum - SDG	0.869114	0.645311	0.0856634	0.388237	0.436487	0.236338	0.691709	0.769779	0.0695872	0.561611	0.655926	0.40684	0.423738	0.694364	0.93064	0.592875	0.245737	0.983564	0.0627374	0.476757	0.56562	0.0451965	0.917962	0.367153	0.296516	0.815761	0.132274	0.812785	0.571802	0.958925	-1.18869	-7.52202	2.36131	2.50595	-4.88333	-4.62738	2.25	0.678571	4.33333	-9.93333	0.166667	-10.9607	-4.08333	-4.4881	-17.4333	-0.833333	-7.33333	6.05595	-1.33333
Ileum - LEA	0.801179	0.969675	0.802236	0.913734	0.190477	0.899637	0.748924	0.802083	0.802083	0.978213	0.949138	0.77486	0.274226	0.452672	0.372479	0.43998	0.502447	0.771415	0.274226	0.452672	0.361957	0.514194	0.451413	0.75666	0.893631	0.923589	0.997386	0.876817	0.771415	0.846379	-1.08214	-1.08214	0.117857	-0.380952	-1.78333	-6.74762	4.58333	-7.42857	6.66667	-6.06667	2.5	-6.74762	4.58333	-7.59524	-5.9	6.5	2.66667	0.819048	-0.583333
Ileum - DHEA	0.913298	0.00489568	0.722169	0.151812	0.64035	0.780562	0.208276	0.801813	0.737953	0.00489586	0.383356	0.239261	0.63443	0.901964	0.801255	0.149859	0.678267	0.203454	0.949493	0.59059	0.57067	0.663183	0.252345	0.695342	0.00320192	0.291392	0.0961563	0.132906	0.982625	0.00915271	-0.964286	1.28571	11.369	4.65476	-6.58333	-2.59524	0.666667	-1.85714	11.1667	-3.33333	-9.83333	-0.345238	2.91667	-4.19048	3.5	8.83333	-3	16.9881	5.75
Ileum - EPG	0.895942	0.0912389	0.0318573	0.146832	0.152913	0.819688	0.355105	0.747989	0.0246722	0.0650123	0.381654	0.202464	0.205274	0.407207	0.73453	0.373809	0.0457108	0.776975	0.00999521	0.558872	0.172613	0.0212917	0.447114	0.947856	0.0198024	0.805256	0.0277451	0.861574	0.601453	0.260764	-1.23333	-8.9	7.23333	4.66667	-7.13333	-6.96667	4.5	2.5	6.83333	-16.4333	2.16667	-14.6333	-3.16667	-10.1667	-19.1	-5.83333	-0.5	13.1333	1.33333
Ileum - AEA	0.984077	0.466543	0.975653	0.900213	0.0666057	0.532261	0.786683	0.981188	0.997053	0.517708	0.867947	0.899185	0.194274	0.180421	0.318897	0.235294	0.391924	0.473896	0.189652	0.184902	0.427927	0.288315	0.167503	0.618369	0.755581	0.544897	0.96502	0.984077	0.382167	0.690074	0.0988095	0.0154762	-2.71786	0.964286	-0.766667	-7.80238	8	-8.07143	10	-7.53333	6	-7.88571	7.91667	-6.40476	-9.36667	11.6667	4.16667	-1.85238	-3.58333
Ileum - SDA	0.859783	0.43471	0.62841	0.211931	0.631727	0.536949	0.895956	0.76761	0.569783	0.405762	0.476088	0.277275	0.57063	0.878654	0.751219	0.493297	0.291099	0.637996	0.448161	0.966782	0.863688	0.383315	0.829077	0.783537	0.140665	0.74967	0.160721	0.984337	0.637996	0.493297	-1.25952	-2.42619	3.55714	4.21429	-6.73333	-3.43571	0.916667	2.59524	5.83333	-9.46667	-4	-4.60238	-0.25	-1.40476	-7.8	1.83333	-2.33333	9.03095	-1.91667
Ileum - DPEA-n3	0.866189	0.0485085	0.263023	0.0564973	0.857813	0.92847	0.593738	0.756873	0.24171	0.042821	0.239121	0.122686	0.744882	0.911051	0.618937	0.246341	0.370623	0.18926	0.350167	0.466933	0.310285	0.735963	0.76817	0.462452	0.00672003	0.928785	0.0978751	0.776217	0.874477	0.0236252	-1.22976	-4.6881	8.25357	6.52381	-8.98333	-1.83452	-0.625	3.79762	9.25	-7.46667	-10.5	-5.29286	-4.08333	-7.78571	-2.8	-2.33333	-5.83333	16.0071	0.5
Ileum - DPEA-n6	0.70514	0.93965	0.732296	0.262408	0.681599	0.607916	0.123666	0.700467	0.730045	0.915941	0.586855	0.294764	0.597709	0.988754	0.541682	0.183357	0.876172	0.177094	0.617183	0.988754	0.359088	0.867196	0.298632	0.307807	0.383042	0.465101	0.927518	0.604883	0.125566	0.251567	-1.61548	-1.44881	0.442857	3.16071	-6.39167	-3.14762	-0.0833333	-4.92857	11.25	-1.36667	-11.4167	-2.98095	0.0833333	-7.42857	1.46667	8.75	-8.58333	5.21905	-4.33333
Ileum - PEA	0.250808	0.0650817	0.567843	0.378357	0.301233	0.0521235	0.592596	0.186649	0.502288	0.0550341	0.774394	0.120975	0.0919238	0.867549	0.293126	0.535002	0.179515	0.393191	0.216009	0.761814	0.866216	0.128694	0.144339	0.296681	0.0461533	0.46818	0.0362757	0.0808503	0.45451	0.467414	-5.20714	-2.62381	7.65952	-1.54762	-8.86667	-9.49762	-0.916667	-7.92857	4.83333	-11.0667	-6.66667	-6.91429	1.66667	-1.2619	-12.5667	11.5	-8.16667	11.319	4
Ileum - N-Oleoyl-L-Alamine	0.66353	0.475231	0.493388	0.96778	0.416534	0.825239	0.861984	0.628966	0.507968	0.470748	0.769087	0.697746	0.356735	0.805451	0.580387	0.899876	0.45522	0.823884	0.906187	0.292142	0.905204	0.787655	0.440452	0.469346	0.57322	0.646983	0.554548	0.727701	0.764264	0.83897	-2.09048	2.86786	3.12619	-1.75595	-2.425	-5.68095	1.5	-4.59524	1.08333	-6.76667	1.91667	-0.722619	6.45833	0.988095	-2.43333	6.66667	6.25	3.46071	2.79167
Ileum - DHG	0.8335	0.500398	0.11235	0.0662332	0.112579	0.821122	0.755039	0.770986	0.091924	0.599586	0.235792	0.126778	0.180261	0.34404	0.861445	0.140874	0.050834	0.882997	0.0224857	0.952575	0.149067	0.0685041	0.932972	1	0.319874	0.0851146	0.334736	0.204216	0.234875	0.65919	-1.15833	-6.825	-2.09167	6.58333	-8.9	-7.65	5.33333	1.33333	11.8333	-16.6333	-1.16667	-13.3167	-0.333333	-11.1667	-15.4667	-0.666667	7.11e-15	5.65	-9.83333
Ileum - LG	0.690622	0.62309	0.259854	0.755	0.117257	0.85592	0.91802	0.682719	0.248619	0.709052	0.983651	0.585013	0.162002	0.400136	0.428785	0.462616	0.237097	0.647265	0.057048	0.756788	0.201504	0.149968	0.795746	0.857743	0.995855	0.593135	0.884893	0.73506	0.676043	0.889113	-1.71786	-4.88452	-1.56786	-0.119048	-3.31667	-8.43571	5	-6.40476	6.16667	-10.4667	3.83333	-11.6024	1.83333	-10.4048	-12.8	2.16667	1.5	0.0309524	-3.16667
Ileum - AG	0.848541	0.638525	0.12119	0.0350347	0.144888	0.9215	0.416067	0.764291	0.0956652	0.745043	0.167409	0.0850859	0.20785	0.39446	0.517964	0.192956	0.024487	0.91549	0.0286746	0.892565	0.201658	0.06605	0.581778	0.718453	0.183643	0.0751092	0.197507	0.0875508	0.409813	0.553196	-1.18214	-6.68214	-1.28214	7.61905	-9.98333	-7.11429	4.75	4.90476	10.3333	-19.1333	-0.833333	-12.6143	-0.75	-9.7619	-15.4667	-4.33333	2.83333	7.51905	-10.0833
Ileum - OEA	0.842569	0.121147	0.837671	0.964899	0.266848	0.588944	0.894499	0.91017	0.823056	0.10898	0.931605	0.940991	0.473141	0.378509	0.550832	0.488187	0.668957	0.578785	0.341418	0.519264	0.621295	0.400341	0.428657	0.905129	0.253197	0.25329	0.31523	0.253151	0.634005	0.538969	0.475	-0.941667	6.85833	0.5	0.45	-4.3	5.25	-4.83333	5.83333	-3.76667	4.66667	-5.71667	3.83333	-4	-7.43333	6.66667	1	6.88333	6.83333
Ileum - EPA	0.767224	0.000572697	0.279161	0.990363	0.633543	0.152384	0.510435	0.962494	0.242523	0.000460048	0.945815	1	0.714881	0.663968	0.921979	1	0.558392	0.539438	0.223265	0.663968	0.847373	0.0705459	0.927393	0.481404	0.00955133	0.0107802	0.00509038	0.0272131	0.144031	0.388866	0.172619	-4.32738	13.9226	0.345238	0	-1.90476	2.25	0.690476	-1.6e-14	-4.5	4.5	-6.40476	-2.25	1.35714	-14.1667	0.666667	-5.16667	14.0952	13.75
Ileum - DPG-n3	0.721017	0.478093	0.0544345	0.162978	0.185497	0.703617	0.343262	0.652848	0.0423237	0.579545	0.459779	0.186836	0.19866	0.504732	0.760176	0.463375	0.0462122	0.833535	0.0180664	0.624265	0.269557	0.0255535	0.529278	0.949713	0.517157	0.154583	0.266721	0.197139	0.463375	0.833535	-1.79167	-8.29167	-2.20833	4.08333	-7.66667	-7.33333	3.75	2.33333	5.83333	-17	1.66667	-13.8333	-2.75	-8.5	-19.1667	-5	-0.5	3.66667	-8.08333
Ileum - PG	0.522573	0.656846	0.308997	0.424824	0.119235	0.958902	0.818497	0.504883	0.288983	0.742053	0.885318	0.290545	0.117622	0.515784	0.547511	0.436404	0.114286	0.888494	0.0670744	0.71289	0.20207	0.180002	0.904337	0.688977	0.704384	0.397516	0.722396	0.46012	0.645422	0.856952	-2.79167	-4.45833	-1.375	0.833333	-6.41667	-9.41667	3.83333	-4.83333	6.5	-14	1.16667	-11.0833	2.16667	-10.3333	-11.8333	1	3.33333	2.25	-5
Ileum - DHA	0.983883	0.0726413	0.569158	0.271779	0.854898	0.539405	0.592616	0.884326	0.604538	0.0746288	0.48508	0.385121	0.815498	0.977209	0.897544	0.398317	0.663722	0.420967	0.814556	0.617662	0.831661	0.901902	0.355358	0.824202	0.0439677	0.617662	0.141956	0.355358	0.824202	0.156729	-0.602381	2.14762	7.53095	4.0119	-5.21667	-1.37143	0.166667	1.02381	7	-3.76667	-6.66667	1.37857	2.91667	1.69048	1.06667	7.66667	-1.83333	12.1452	2.91667
Ileum - N-Palmitoyl Serotonin	0.667397	0.144207	0.601466	0.894691	0.377994	0.205879	0.417532	0.783299	0.540924	0.144906	0.780974	0.908839	0.452138	0.712063	0.302193	0.539778	0.94394	0.92655	0.897495	0.320543	0.239131	0.362126	0.637969	0.348668	0.267095	0.334599	0.0740015	0.359132	0.652613	0.797966	1.12321	-2.50179	6.03155	1.57143	0.675	4.37143	-2.125	8.14286	-5	0.6	0.75	0.746429	-5.75	9.30952	-7.81667	-3.83333	-7.66667	6.47976	5.58333
Ileum - N-Oleoyl Serotonin	0.216284	0.124806	0.583294	0.093471	0.537343	0.306967	0.583135	0.246277	0.683824	0.131031	0.0404462	0.691387	0.732581	0.193192	0.153253	0.131833	0.389337	0.740639	0.845633	0.440225	0.497802	0.376283	0.431408	0.759927	0.881776	0.0244319	0.377318	0.166219	0.0650214	0.49277	-3.8381	-1.3381	5.02857	-9.55952	1.88333	-1.59286	-6.08333	-9.11905	-10	5.93333	-2.16667	0.907143	-3.58333	-4.28571	6.1	-5.16667	-2	-0.692857	10.75
Ileum - SEA	0.391382	0.101827	0.354272	0.399063	0.294451	0.0365315	0.347005	0.311517	0.311517	0.0846586	0.931178	0.188969	0.140101	0.951448	0.26236	0.335509	0.323476	0.379761	0.140101	0.951448	0.630369	0.117767	0.116796	0.137286	0.0669348	0.543535	0.0621777	0.0531186	0.266685	0.465707	-3.95714	-3.95714	6.82619	-0.464286	-7.45	-8.24762	0.333333	-8.42857	7.5	-8.06667	-6.83333	-8.24762	0.333333	-3.59524	-12.9	12.3333	-11.6667	10.319	3.33333
Ileum - LA	0.74132	0.694338	0.863448	0.419043	0.419833	0.430046	0.998676	0.677733	0.809041	0.657677	0.753803	0.382812	0.377751	0.762571	0.831241	0.522447	0.316588	0.830794	0.446762	0.670506	0.878671	0.372283	0.485565	0.922607	0.364405	0.773049	0.305598	0.845967	0.547842	0.80065	-1.79048	-1.04048	1.90952	1.86905	-5.45	-5.41429	1.83333	-1.7619	5.5	-9.06667	-1.83333	-4.66429	2.58333	-1.2619	-8.06667	6	-0.833333	5.56905	-1.75
Ileum - DPA-n3	0.843745	0.273092	0.895424	0.327536	0.821541	0.369625	0.552374	0.76665	0.939154	0.269145	0.614131	0.373079	0.706493	0.96664	0.944078	0.443646	0.655001	0.40966	0.909322	0.823548	0.941752	0.824512	0.366925	0.555083	0.14261	0.933341	0.237001	0.420806	0.491468	0.366925	-1.25952	0.32381	4.72381	2.96429	-5.48333	-2.26905	-0.25	-0.571429	6.5	-3.96667	-7	-0.685714	1.33333	0.595238	-1.96667	7.66667	-5	8.94762	0.5
Ileum - AA	0.876192	0.380486	0.695288	0.77743	0.718878	0.266125	0.902691	0.948933	0.737225	0.377445	0.789956	0.867654	0.811982	0.741157	0.935562	0.65457	0.803547	0.98446	0.962915	0.601345	0.628106	0.611435	0.323516	0.800184	0.403169	0.679796	0.282248	0.362471	0.740725	0.922422	0.275	1.44167	3.80833	1.58333	-1.03333	-1.45	2	-0.666667	3.83333	-2.23333	0.166667	-0.283333	3.16667	4	-4.56667	8.5	-2.16667	5.11667	2.5
Ileum - OG	0.620016	0.74346	0.370098	0.599918	0.110537	0.952873	0.842251	0.6027	0.351368	0.828573	0.957631	0.441179	0.135052	0.433319	0.481094	0.45197	0.163954	0.720895	0.0762449	0.623526	0.233753	0.181208	0.781044	0.676909	0.789884	0.565506	0.752445	0.634037	0.735782	0.952482	-2.19524	-3.94524	-0.911905	0.309524	-4.7	-9.05714	4.66667	-5.71429	6.33333	-12.4	3	-10.8071	2.91667	-9.71429	-11.9	2.33333	3.5	1.59286	-3.41667
Ileum - HODE-13-G	0.0937145	0.60894	0.273563	0.745785	0.0615047	0.941621	0.653379	0.0905938	0.256998	0.704395	0.344633	0.145281	0.0132975	0.883038	0.150687	0.933668	0.0358301	0.900651	0.0352668	0.576825	0.189487	0.0908137	0.835207	0.560973	0.984014	0.576825	0.783917	0.560973	0.835207	0.802893	-6.92619	-4.59286	-1.52619	-5.28571	-8.56667	-14.6857	0.833333	-11.2381	0.666667	-18.1333	1	-12.3524	3.16667	-10.2381	-14.4667	1.66667	4.66667	0.114286	-3.16667
Caecum - 6-keto PGF1a	0.632733	0.772208	0.786063	0.348831	0.189615	0.492043	0.346379	0.675992	0.751563	0.80151	0.34807	0.745539	0.22689	0.526799	0.0690825	0.632733	0.960575	0.675736	0.484267	0.251538	0.512791	0.726668	0.107729	1	0.424179	0.65226	0.488788	0.259531	0.618671	0.66127	1.75476	-1.32857	1.05476	5.47619	-1.96667	7.25952	-3.75	14.9524	-4	-0.433333	-3.5	4.17619	-6.83333	5.28571	3.06667	-13.6667	-9.77e-15	4.77619	-2.66667
Caecum - PGF2a-EA	0.301255	0.907552	0.928382	0.149056	0.422219	0.973057	0.618415	0.342874	0.86676	0.922928	0.0906879	0.741735	0.224898	0.904372	0.0617833	0.581509	0.927391	0.702485	0.664227	0.500365	0.5727	0.943495	0.458799	0.831842	0.28547	0.346751	0.326439	0.352647	0.686841	0.596071	3.75595	-0.660714	0.380952	9.3869	-1.875	6.84524	0.666667	14.4405	4.33333	-0.75	-3	2.42857	-3.75	4.27381	0.583333	-5.83333	-1.66667	6.0119	-5.25
Caecum - TXB2	0.954019	0.608796	0.89117	0.846983	0.839111	0.403362	0.605494	0.884502	0.839378	0.592257	0.962153	0.805213	0.775214	0.93501	0.866514	0.923443	0.588197	0.8326	0.744443	0.967477	0.640737	0.385297	0.847616	0.892984	0.599047	0.817338	0.30028	0.744022	1	0.758579	-0.632143	-0.882143	2.33452	0.285714	-1.55	-1.76429	0.5	1.40476	-0.833333	-4.93333	1.83333	-2.01429	0.25	3.90476	-7.93333	1.66667	-1.16667	3.25238	1.41667
Caecum - PGE3	0.825695	0.447022	0.446834	0.923707	0.830984	0.949444	0.549823	0.87262	0.432763	0.431937	0.856169	0.961423	0.804927	0.983053	0.588623	0.786979	0.871087	0.81015	0.674227	0.489068	0.976315	0.587003	0.413569	0.872733	0.53645	0.620693	0.483778	0.984022	0.497185	0.864856	0.669643	-3.28869	3.29464	1.04762	0.291667	1.46429	-0.125	4.34524	-2.25	-1.41667	2	-2.49405	-4.08333	-0.238095	-4.75	-6.83333	-1.33333	3.67262	2.91667
Caecum - 1PGF2a	0.559102	0.803248	0.62632	0.535465	0.824821	0.243219	0.82138	0.54517	0.604436	0.817282	0.377811	0.992479	0.754147	0.586416	0.662602	0.419937	0.980702	0.968867	0.80134	0.629627	0.586223	0.401399	0.891358	0.414405	0.549591	0.782667	0.784352	0.502005	0.777316	0.261503	2.59881	2.22381	0.990476	5.25595	-0.0583333	1.90595	3.29167	3.59524	6.91667	0.216667	-0.333333	1.53095	2.91667	-4.4881	7.55	-1.16667	7	3.64762	-1.66667
Caecum - PGE1	0.747803	0.675066	0.444522	0.582625	0.117363	0.247532	0.971	0.819592	0.492108	0.642677	0.538571	0.783603	0.324392	0.190827	0.670238	0.209728	0.342415	0.547243	0.506081	0.104779	0.924003	0.323605	0.0825568	0.57416	0.444374	0.909439	0.275854	0.601712	0.495424	0.983956	-0.94881	-2.86548	-1.93214	-3.54762	1.65	5.85238	-7.75	3.40476	-10.5	8.3	-5	3.93571	-9.66667	-0.761905	8.63333	-14.6667	-4.66667	-4.53095	0.666667
Caecum - PGE2	0.7816	0.514703	0.837025	0.274185	0.174209	0.718142	0.806903	0.815642	0.825282	0.546515	0.360553	0.577725	0.254301	0.4105	0.21111	0.952606	0.689109	0.22365	0.408873	0.254555	0.766859	0.395359	0.385618	0.453143	0.250924	0.758068	0.608981	0.7816	0.874085	0.262565	0.984524	-0.932143	2.55119	5.36905	-3.4	6.88571	-4.91667	10.2381	0.5	3.53333	-10.3333	4.96905	-6.83333	2.40476	7.53333	-7.33333	-6.33333	6.93571	-1.83333
Caecum - PGD2	0.770717	0.878138	0.707106	0.440641	0.352903	0.482572	0.927903	0.779339	0.705477	0.897187	0.466942	0.755779	0.385075	0.63094	0.287142	0.98449	0.841382	0.50981	0.683089	0.345608	0.986204	0.568877	0.288427	0.785601	0.545956	0.670374	0.903242	0.48538	0.922574	0.461622	1.20595	-1.62738	0.555952	4.34524	-1.93333	5.32857	-2.91667	8.85714	-0.166667	1.8	-5.66667	2.49524	-5.75	-0.142857	5.13333	-9.16667	-2.33333	3.69524	-2.58333
Caecum - 1a,1b-dihomo-PGF2a	0.741335	0.803454	0.747948	0.38792	0.409443	0.639775	0.679567	0.747442	0.751628	0.821709	0.408852	0.727582	0.405177	0.700727	0.407182	0.726734	0.711234	0.373827	0.699856	0.40405	0.860547	0.494329	0.535089	0.573877	0.460498	0.670524	0.934564	0.741335	0.785702	0.334148	1.3869	-1.3631	0.970238	4.94048	-2.16667	5.10714	-2.33333	6.88095	3	3.33333	-7.66667	2.35714	-5.08333	-1.45238	6.16667	-5.33333	-4.83333	4.52381	-2.58333
Caecum - 12(S)-HHTrE	0.667257	0.653748	0.61068	0.815403	0.851008	0.315632	0.308595	0.648291	0.618672	0.674438	0.867359	0.637026	0.849071	0.648442	0.610306	0.470599	0.468397	0.937625	0.629787	0.824876	0.712844	0.751307	0.39153	0.244489	0.649348	0.889984	0.741044	0.360363	0.268484	0.754404	1.95238	-2.13095	-1.79762	0.988095	2.91667	1.15476	2.75	-4.19048	6.16667	6.5	-0.666667	-2.92857	-1.33333	-3.02381	-2.83333	7.33333	-10	-2.7619	-0.833333
Caecum - N-Oleyl-L-Serine	0.4498	0.292978	0.0441695	0.112887	0.375675	0.82751	0.574121	0.379852	0.0374898	0.267859	0.617618	0.0946229	0.995212	0.217045	0.271266	0.708724	0.307737	0.169973	0.37527	0.0375577	0.634059	0.441778	0.0628636	0.265735	0.0635843	0.745482	0.137988	0.536502	0.87271	0.243996	3.45417	8.37083	-4.37083	-2.70833	9.61667	0.0333333	6.875	-8.33333	2.91667	8.4	10.8333	4.95	11.7917	3.58333	6.31667	14.8333	8.75	-10.5333	1.79167
Caecum - EPEA	0.983752	0.590043	0.896323	0.307746	0.29479	0.504267	0.743833	0.972712	0.922179	0.562299	0.456736	0.447072	0.451285	0.477368	0.866952	0.383481	0.24185	0.894701	0.508477	0.421898	0.50582	0.773939	0.943179	0.288433	0.249432	0.729834	0.518633	0.458845	0.799141	0.321346	-0.140476	0.40119	2.38452	4.24405	-4.525	-4.40595	4.125	1.32143	7.16667	-10.1333	1.08333	-3.86429	4.66667	-5.2619	-2.46667	0.583333	8.75	6.76905	-2
Caecum - SDG-2	0.593217	0.849453	0.777906	0.103781	0.651977	0.00925247	0.715091	0.643744	0.826941	0.833865	0.408378	0.155928	0.933698	0.460217	0.478661	0.640067	0.589878	0.134942	0.79849	0.571084	0.161339	0.104712	0.11902	0.436899	0.326067	0.200708	0.406917	0.0412421	0.789122	0.028922	1.7369	0.820238	0.786905	-4.30952	7.78333	-0.442857	3.91667	-5.11905	-3.5	4.23333	11.3333	-1.35952	3	10.2143	-12.9333	11.8333	-5.83333	-5.25952	6.83333
Caecum - LEA	0.689337	0.989339	0.43689	0.589264	0.360911	0.545604	0.121129	0.609575	0.375664	0.999091	0.996716	0.477603	0.825652	0.345893	0.215124	0.23414	0.397009	0.88863	0.962866	0.227988	0.272217	0.283755	0.184945	0.70409	0.716356	0.713225	0.185354	0.460666	0.825856	0.402805	2.1381	3.72143	0.00476191	-0.0238095	4.3	-1.30714	5.58333	-10.0476	10	7.43333	1.16667	0.27619	7.16667	-8.88095	9.43333	11.1667	3.16667	-2.15714	2.16667
Caecum - DHEA	0.718442	0.615728	0.683239	0.225495	0.985888	0.515039	0.813065	0.668913	0.620325	0.636805	0.564183	0.255372	0.752339	0.772216	0.597342	0.769971	0.362722	0.483928	0.716319	0.73562	0.845288	0.502031	0.97666	0.654124	0.595429	0.231731	0.417391	0.520885	0.29118	0.945575	1.83571	2.12738	2.02738	-3.42857	7.1	1.92143	1.75	-4.35714	-2.5	8.2	6	2.2131	2.04167	-1.60714	6.03333	0.25	3.83333	-3.2369	7.29167
Caecum - EPG	0.170626	0.181238	0.133862	0.200225	0.997525	0.265536	0.59001	0.161066	0.130873	0.204623	0.920814	0.0671366	0.343596	0.29489	0.750874	0.866549	0.319585	0.102703	0.263362	0.301651	0.97267	0.123771	0.659466	0.306471	0.0766792	1	0.657514	0.768783	0.768783	0.0389189	5.64881	-6.10119	-5.10119	0.547619	10.75	5.38095	5.91667	2.42857	-1.33333	8.33333	13.1667	-6.36905	-5.83333	0.261905	-13	-3.5	-8.16667	-10.2024	2.66e-15
Caecum - AEA	0.569261	0.42445	0.436296	0.99234	0.988198	0.774229	0.213557	0.50519	0.400452	0.400452	0.63068	0.643015	0.598525	0.676886	0.790865	0.357907	0.339826	0.738318	0.515708	0.588286	0.74419	0.240106	0.389104	0.921676	0.551743	0.550771	0.239453	0.952955	0.36812	0.723561	2.84167	3.59167	-3.59167	2.83333	2.85	3.18333	2.5	-2.16667	7.83333	8.53333	-2.83333	3.93333	3.25	-2.66667	10.5333	7.33333	-0.833333	-3.6	-3.58333
Caecum - SDA	0.824249	0.0990328	0.643442	0.338806	0.0681912	0.135242	0.84868	0.851157	0.572879	0.123573	0.373961	0.551841	0.227775	0.141037	0.651083	0.09924	0.220468	0.665244	0.0863037	0.340725	0.547628	0.0745738	0.130837	0.858969	0.71718	0.0694966	0.689517	0.64924	0.0352361	0.359121	0.706548	-2.12679	-5.88512	4.65476	-3.24167	-6.50357	7.91667	-3.27381	12.5833	-9.73333	3.25	-9.3369	5.08333	-4.35714	-14.3167	11.5	-1.33333	-1.9369	-9.83333
Caecum - DPEA-n3	0.685885	0.843747	0.509722	0.58887	0.864555	0.671381	0.636757	0.738597	0.473308	0.820973	0.528645	0.886466	0.74272	0.886194	0.44284	0.89266	0.793688	0.946203	0.679381	0.546519	0.870233	0.47787	0.653233	0.685885	0.589818	0.823852	0.411361	0.857229	0.89266	0.946203	-1.24167	2.675	-0.841667	-3.25	0.766667	-1.73333	-0.75	-5.5	-1	2.03333	-0.5	2.18333	3.16667	-1.16667	5.53333	3.33333	3	-2.85	1.16667
Caecum - PEA	0.323096	0.543333	0.483958	0.402604	0.417352	0.434233	0.545237	0.300585	0.469799	0.545237	0.863601	0.20553	0.875763	0.191056	0.536857	0.405682	0.436485	0.30436	0.946572	0.276359	0.96708	0.897429	0.146521	0.936606	0.32319	0.888195	0.54167	0.42822	0.551703	0.42822	4.38333	3.05	-2.55	1	7.76667	0.933333	7.83333	-5	7	6.86667	8.66667	-0.4	6.5	0.333333	-1.13333	12.3333	0.666667	-5.93333	0.833333
Caecum - N-Oleoyl-L-Alanine	0.292555	0.165831	0.496099	0.950416	0.900598	0.921146	0.274587	0.348133	0.464463	0.157319	0.467467	0.544066	0.474999	0.538059	0.259403	0.933749	0.943131	0.341821	0.642187	0.567352	0.775755	0.373874	0.368412	0.925491	0.294683	0.334926	0.185614	0.851655	0.24026	0.884346	-3.79643	2.95357	-5.7631	-4.05952	-3.53333	-4.09286	-3.5	-8.78571	0.666667	0.6	-7.66667	2.65714	3.25	-2.20238	7.51667	7.25	-0.75	-6.02619	-5.5
Caecum - DHG	0.945278	0.00832523	0.926418	0.147636	0.0289078	0.160746	0.225401	0.990385	0.973239	0.0109446	0.326993	0.355813	0.100348	0.101376	0.197447	0.908929	0.286599	0.017174	0.106829	0.0951279	0.865352	0.0212853	0.196892	0.275713	0.00706982	0.358998	0.504658	0.583641	0.451849	0.00171632	-0.0440476	0.122619	-9.69405	-4.9881	4.9	-8.67143	8.58333	-9.14286	-0.833333	-8.2	18	-8.50476	8.75	1.19048	-18.2	9.5	8	-14.6381	-4.75
Caecum - LG	0.51369	0.0206101	0.238311	0.730968	0.602093	0.233462	0.524273	0.536006	0.215078	0.0253482	0.503126	0.829235	0.392312	0.988082	0.643458	0.627573	0.460114	0.642568	0.196822	0.64377	0.997501	0.0827535	0.9663	0.541086	0.070861	0.161068	0.702672	0.474043	0.20217	0.0297951	-2.45595	-4.95595	-9.13929	-3.67857	-1.23333	-4.82857	-0.0833333	-3.52381	-3.83333	-6.13333	3.66667	-7.32857	-2.58333	-0.0238095	-14.6333	-0.333333	-4.83333	-10.3619	-7.91667
Caecum - AG	0.535935	0.000977978	0.239617	0.178969	0.578473	0.129468	0.82097	0.447209	0.240688	0.00123727	0.68461	0.153385	0.914834	0.332445	0.467449	0.890346	0.416963	0.219025	0.210566	0.684876	0.801037	0.142794	0.551074	0.245226	0.00158502	0.136204	0.0917619	0.854167	0.0563159	0.00377901	2.77619	-4.30714	-12.5738	-2.04762	7.6	0.552381	5	-5.09524	1	6.2	9	-6.53095	-2.08333	-1.7619	-11.3	4.33333	-8.5	-17.3976	-7.75
Caecum - OEA	0.325941	0.0497208	0.473143	0.907593	0.547603	0.235803	0.896468	0.318344	0.436659	0.0576839	0.40603	0.555335	0.807215	0.242338	0.744121	0.40066	0.974942	0.412147	0.313869	0.930391	0.953751	0.190562	0.636277	0.55132	0.211356	0.142921	0.818379	0.607321	0.118494	0.123207	-4.07857	3.17143	7.8881	-4.69048	-3.46667	-1.40714	-6.75	-2.54762	-6.83333	-0.266667	-6.66667	5.84286	0.5	0.452381	11.2333	-3.83333	4.83333	7.27619	8.5
Caecum - EPA	0.653605	0.631522	0.360901	0.870252	0.644722	0.881374	0.287271	0.702234	0.386917	0.640023	0.858076	0.720112	0.926937	0.526186	0.674861	0.875824	0.610372	0.294801	0.801731	0.329599	0.41113	0.676835	0.814712	0.252984	0.814468	0.668838	0.441403	0.875824	0.44777	0.653605	-1.6381	-3.72143	-2.00476	-1.05952	-2.21667	0.557143	-3.83333	-3.45238	1.33333	4.56667	-9	-1.52619	-5.91667	-6.78571	3.73333	-2	-9.83333	-1.42619	-2.58333
Caecum - DPG-n3	0.226321	0.00479818	0.32395	0.0286223	0.358225	0.0460625	0.840026	0.181336	0.331716	0.00604585	0.539645	0.0175729	0.804186	0.100885	0.288589	0.86022	0.192003	0.0338219	0.168842	0.986751	0.94449	0.0734134	0.258561	0.268353	0.000856278	0.630617	0.114449	0.43324	0.147522	0.00116636	4.81429	-3.47738	-10.2607	-3.02976	12.6583	1.25357	8.375	-7.30952	1.25	9.81667	15.5	-7.0381	0.0833333	-0.47619	-13.6	8.08333	-7.91667	-18.1048	-2.41667
Caecum - DHA	0.656535	0.168452	0.860945	0.464711	0.448445	0.689062	0.0125798	0.791565	0.957637	0.175229	0.479799	0.754344	0.513323	0.775863	0.0318876	0.256108	0.25806	0.459581	0.613029	0.664093	0.132111	0.475629	0.0772568	0.239202	0.146587	0.642548	0.0383179	0.24755	0.0739692	0.949283	-1.04286	-0.209524	-5.40952	-3.86905	1.78333	-3.66905	1.58333	-16.7381	9	9.4	-5.83333	-2.83571	2.41667	-11.5714	5.9	14.1667	-9.33333	-8.23571	-2.58333
Caecum - N-Palmitoyl Serotonin	0.0380648	0.920788	0.203634	0.667287	0.0886547	0.418337	0.26662	0.0391544	0.2053	0.936263	0.0795481	0.226059	0.0091492	0.79032	0.112279	0.356021	0.0315539	0.581837	0.743438	0.0368794	0.937767	0.709362	0.581837	0.0166816	0.759442	0.84537	0.952674	0.409886	0.273441	0.707018	-7.06667	4.26667	-0.266667	-8.25	-5.88333	-12.8833	-1.25	-10.3333	-6.16667	-15.4333	3.66667	-1.55	10.0833	-0.5	-2.6	3.66667	16.5	-1.45	0.916667
Caecum - N-Oleoyl Serotonin	0.964957	0.0285654	0.779992	0.161198	0.757807	0.158077	0.813668	0.884651	0.786639	0.0305972	0.368497	0.289313	0.880569	0.721108	0.339484	0.74194	0.498622	0.405905	0.657934	0.950458	0.769568	0.385843	0.38187	0.430855	0.0140261	0.55588	0.233151	0.676735	0.214975	0.0196064	-0.552381	1.03095	8.48095	4.7619	-5.86667	0.811905	-1.91667	7.02381	2.5	-5.4	-6.33333	2.39524	-0.333333	-2.14286	6.93333	-6.66667	6	13.7952	3.16667
Caecum - SEA	0.352035	0.757988	0.681083	0.789536	0.723467	0.0904107	0.934949	0.377684	0.725891	0.764418	0.640982	0.43692	0.744056	0.355399	0.941179	0.564496	0.707263	0.462852	0.959547	0.583681	0.415541	0.414141	0.200279	0.605307	0.703739	0.966312	0.586323	0.3833	0.352035	0.277088	3.72381	1.47381	-1.25952	2.71429	4.73333	1.94762	5.5	0.595238	4.83333	3.3	6.16667	-0.302381	3.25	6.59524	-7.2	10.8333	-4.33333	-2.26905	-0.25
Caecum - LA	0.774827	0.260236	0.586267	0.407219	0.298675	0.905676	0.897169	0.789612	0.568253	0.29095	0.661341	0.431317	0.361843	0.586903	0.77216	0.376764	0.330645	0.905732	0.261654	0.743078	0.337024	0.517254	0.812825	0.820483	0.8937	0.174204	0.828358	0.336267	0.331417	0.976379	-1.13095	-2.42262	-4.50595	2.57143	-4.83333	-5.5119	3.25	-2.35714	7.5	-8.66667	-1	-6.80357	1.95833	-7.85714	-5.75	2	1.91667	-0.803571	-8.20833
Caecum - DPA	0.868698	0.157374	0.965219	0.260988	0.703282	0.423489	0.0648146	0.914257	0.963394	0.162717	0.457094	0.389656	0.755669	0.872306	0.536949	0.108227	0.884077	0.165038	0.788923	0.837928	0.443553	0.731879	0.14214	0.234813	0.847485	0.0757029	0.499181	0.950562	0.0117273	0.679674	-0.435714	-0.185714	-5.71905	4.17857	-5.05	-1.7881	0.916667	-4.80952	13.1667	1.23333	-11.3333	-1.5381	1.16667	-5.97619	2.9	12	-9.66667	-1.10476	-10.3333
Caecum - AA	0.770789	0.0552381	0.965655	0.681579	0.604146	0.604481	0.057556	0.679374	0.999054	0.057556	0.546759	0.995414	0.975343	0.537315	0.417067	0.110053	0.481101	0.455105	0.746639	0.746172	0.326218	0.639878	0.150294	0.320609	0.287274	0.099013	0.148504	0.966784	0.0196598	0.966784	1.6619	-0.00476191	-7.80476	3.35714	-0.0333333	-0.17619	3.5	-6.28571	13	5.93333	-6	-1.84286	1.83333	-7.61905	3.93333	11.6667	-8	-6.10952	-9.5
Caecum - OG-2	0.24813	0.540275	0.329012	0.935828	0.520004	0.762116	0.574485	0.245083	0.31322	0.590585	0.380461	0.43761	0.196396	0.727314	0.487432	0.58117	0.26099	0.952776	0.236343	0.81249	0.667413	0.224077	0.767271	0.968507	0.679909	0.727314	0.888559	0.707854	0.905724	0.466637	-4.96667	-4.3	-2.28333	-5.16667	-4.76667	-7.85	-2.08333	-5.66667	-4.66667	-10.0333	0.5	-7.18333	-1.41667	-3.5	-10.8667	-2.5	-0.333333	-2.48333	-2.08333
Caecum - 17-HDPA-G	0.861736	0.0019787	0.918535	0.915892	0.808841	0.199009	0.597805	0.783941	0.890306	0.0020125	0.786462	0.904327	0.733509	0.963158	0.976822	0.727743	0.663222	0.777231	0.959937	0.805482	0.663364	0.739925	0.460636	0.279822	0.029535	0.020301	0.235782	0.434876	0.0120813	0.0530086	1.05357	-0.529762	-12.6131	1.44048	0.666667	1.85714	0.25	0.214286	2.66667	3.5	-2.16667	0.27381	-1.33333	3.21429	-2.66667	5.66667	-8.33333	-12.2262	-13
Caecum - 13-HODE-EA	0.52535	0.734113	0.0457534	0.780927	0.464781	0.900055	0.476452	0.505208	0.044706	0.647181	0.511397	0.768522	0.318248	0.949615	0.619857	0.663458	0.366632	0.600194	0.0526358	0.357961	0.250976	0.108437	0.286995	0.814591	0.879433	0.619286	0.68923	0.946563	0.442533	0.849417	2.50119	7.70952	-1.71548	3.41071	1.59167	5.33571	-0.333333	3.57143	3.25	7.1	-3.91667	10.544	4.875	8.32143	12.7667	8	1.75	-0.805952	-2.625
Caecum - HODE-13-G	0.382494	0.0767479	0.0666098	0.469226	0.402639	0.220075	0.381387	0.340431	0.0690972	0.096777	0.844683	0.258047	0.941132	0.20292	0.447996	0.317498	0.425592	0.417965	0.0617825	0.478288	0.223793	0.148195	0.57862	0.123774	0.099612	0.478288	0.319316	0.57862	0.123774	0.175742	3.74643	-7.25357	-6.60357	1.05952	6.43333	0.409524	7.08333	-5.71429	7.83333	6.53333	6.33333	-10.5905	-3.91667	-9.21429	-11.9667	4.33333	-12.1667	-9.29048	-3.91667
Caecum - 15-HEPE-G	0.896408	0.425039	0.141439	0.434872	0.103027	0.736882	0.324169	0.999059	0.119324	0.347441	0.534768	0.550768	0.231727	0.229111	0.941245	0.429528	0.0936669	0.358398	0.0246434	0.926642	0.311053	0.0315443	0.794619	0.696339	0.207474	0.953277	0.125586	0.776442	0.713876	0.812913	0.00416667	5.5875	-3.3375	-3.04167	3.05	6.05	-6.04167	-0.5	-5.58333	12.6	-6.5	11.6333	-0.458333	6.91667	16.35	1.83333	-2.75	-6.38333	-0.291667
Caecum - 12-HEPE-G	0.527209	0.989023	0.0253373	0.443332	0.329917	0.279743	0.920941	0.577842	0.0217541	0.958263	0.353063	0.902532	0.295749	0.788079	0.271161	0.819554	0.681413	0.543784	0.314557	0.0230572	0.815785	0.249853	0.290332	0.0286204	0.580038	0.628842	0.381933	0.799924	0.350832	0.919223	-1.83929	7.82738	-0.172619	-4.2619	0.583333	-4.92857	1.25	-7.02381	-1.5	-2.83333	4	4.7381	10.9167	1.47619	8	7	14.8333	-2.59524	2.25
Caecum - 15-HETE-G	0.724454	0.662833	0.580599	0.10956	0.764301	0.220097	0.222483	0.763058	0.629544	0.661973	0.166243	0.35749	0.998725	0.670103	0.831703	0.0874204	0.846883	0.258947	0.897019	0.579461	0.924733	0.929105	0.109353	0.401803	0.40002	0.146216	0.554408	0.846631	0.0273521	0.547323	-1.10833	-1.775	1.60833	-7.125	4.90833	-0.00833333	-2.20833	-1.5	-12.75	1.48333	8.33333	-0.675	-2.875	-0.666667	-0.683333	-11.9167	6.16667	-4.40833	7.625
Caecum - 14(15)-EET	0.76333	0.242245	0.568149	0.793889	0.202154	0.597423	0.35194	0.691661	0.538109	0.251579	0.612558	0.949165	0.560849	0.253883	0.44931	0.156214	0.925241	0.848707	0.669228	0.196055	0.282597	0.679452	0.264441	0.471089	0.549578	0.303078	0.254362	0.595198	0.352944	0.755698	1.65298	2.56964	-4.81369	2.92262	0.383333	-3.44405	6.75	-6.07143	11.9167	-0.816667	1.58333	-2.52738	7.66667	-8.65476	3.6	9.33333	6	-3.54405	-6.08333
Caecum - 14(15)-DIHET	0.803443	0.237227	0.977547	0.492303	0.487113	0.23414	0.0059575	0.688622	0.89543	0.220695	0.812564	0.43545	0.412092	0.794743	0.207123	0.37132	0.0265124	0.209823	0.527325	0.651945	0.674472	0.216868	0.0909652	0.0224428	0.171081	0.719229	0.0749439	0.0798177	0.0261639	0.89665	1.5494	0.507738	-4.7756	-1.26786	4.36667	4.51548	-1.41667	-9.45238	6.91667	18.4833	-9.75	3.47381	-2.45833	-3.11905	10.0667	13.25	-18.1667	-7.59286	-1.95833
Caecum - 13(S)-HOTrE	0.899672	0.123628	0.0582844	0.827151	0.161733	0.362321	0.647179	0.9114	0.0660464	0.121351	0.850852	0.979175	0.268187	0.336923	0.508128	0.705486	0.367575	0.326252	0.775129	0.0215231	0.355795	0.642489	0.0614471	0.152343	0.229286	0.315362	0.864639	0.629359	0.347018	0.125497	-0.442857	7.47381	-6.25952	-1.03571	0.15	-6.30238	5.41667	-5.07143	3	-7.53333	7.83333	1.61429	13.3333	7.09524	-3.86667	15.1667	11.5	-6.85238	-5.66667
Caecum - 18-HEPE	0.359178	0.155795	0.509673	0.154113	0.0459934	0.516118	0.568384	0.281645	0.446261	0.168787	0.839501	0.0955846	0.524009	0.0339274	0.14413	0.255968	0.622736	0.0577692	0.389611	0.0560585	0.205985	1	0.184849	0.159467	0.0575665	0.984241	0.0541855	0.955448	0.977715	0.444066	-3.24702	-2.28869	4.16964	0.839286	-7.33333	2.71429	-9.20833	8.5119	-6.83333	-3.08333	-11.5833	3.67262	-8.25	7.34524	3.56e-15	-8	-8.5	8.25595	0.0833333
Caecum - 15-HEPE	0.155854	0.928296	0.477196	0.631297	0.845259	0.887703	0.811613	0.16349	0.468219	0.896903	0.175116	0.523745	0.392186	0.259626	0.445905	0.246861	0.642778	0.6609	0.51862	0.703353	0.596917	0.695253	0.936355	0.646551	0.663996	0.7995	0.797676	0.992036	0.712118	0.719553	-5.90952	3.04881	-0.542857	-7.95238	-3.86667	-5.11071	-6.70833	-6.15476	-9.75	-4.06667	-3.66667	3.84762	2.25	4.2619	3.43333	0.666667	3.83333	-2.58571	1.5
Caecum - 9-HODE	0.670282	0.0147305	0.52276	0.30645	0.203913	0.468954	0.49783	0.711752	0.492507	0.0184064	0.607006	0.317496	0.248169	0.518079	0.516248	0.184256	0.328277	0.670282	0.169888	0.673396	0.318073	0.338252	0.31953	0.685831	0.340784	0.0159329	0.515495	0.290011	0.0171226	0.483222	-1.45119	-2.70119	-9.58452	2.79762	-5.7	-6.48571	3.58333	-4.90476	10.5	-8.06667	-3.33333	-7.73571	2.33333	-7.57143	-7.9	7.83333	-3.16667	-5.33571	-13.8333
Caecum - 13-HODE	0.813883	0.0101516	0.719526	0.490412	0.194382	0.41646	0.339085	0.880106	0.700118	0.0123513	0.667953	0.535917	0.308864	0.415606	0.386741	0.156691	0.554741	0.780871	0.238312	0.51619	0.340574	0.463938	0.182314	0.668876	0.194965	0.0215637	0.322645	0.430094	0.0134834	0.393968	-0.589286	-1.50595	-10.1726	2.32143	-3.5	-5.67857	4.5	-6.52381	11.1667	-4.83333	-2.16667	-6.59524	3.58333	-7.19048	-6	10.5	-3.33333	-7.2619	-13.0833
Caecum - 15-HETE	0.923741	0.622506	0.645006	0.8449	0.888481	0.809431	0.51036	0.899812	0.639315	0.612407	0.814762	0.95996	0.997855	0.860326	0.811622	0.57948	0.823819	0.759492	0.8068	0.675062	0.968303	0.712556	0.456836	0.878287	0.827663	0.616995	0.717238	0.923741	0.423214	0.954198	0.55	2.05	-2.21667	1.41667	-0.316667	0.0166667	1.08333	-2	4.83333	2.03333	-2.66667	1.51667	2.58333	-0.333333	3.36667	6.5	-1.33333	-1.35	-3.08333
Caecum - 11-HETE	0.953866	0.963405	0.577706	0.645448	0.524278	0.765158	0.446867	0.925422	0.553902	0.965185	0.804227	0.713632	0.712317	0.614445	0.371751	0.603202	0.74639	0.847113	0.986419	0.392479	0.797024	0.831146	0.25904	0.938515	0.78189	0.733359	0.669719	0.44218	0.77249	0.969234	0.405952	2.57262	0.189286	-1.4881	2.3	-2.27143	3.08333	-7.47619	4.5	2.93333	1.66667	-0.104762	5.25	-2.14286	1.93333	9.83333	0.666667	-1.70476	2.08333
Caecum - 8-HETE	0.471307	0.545601	0.758948	0.549997	0.969112	0.450089	0.390009	0.475595	0.744263	0.555298	0.93115	0.366099	0.636169	0.590797	0.625092	0.725348	0.846455	0.269242	0.841954	0.793081	0.837147	0.934693	0.532942	0.322163	0.997186	0.401589	0.957871	0.829923	0.164751	0.953273	-3.06429	-1.39762	-2.53095	-0.511905	-5.61667	-2.87857	-3.25	-4.02381	3	-1.73333	-9.5	-1.2119	-1.58333	-1.69048	-0.733333	5.33333	-8.5	0.0214286	-5.08333
Caecum - 12-HETE	0.968635	0.574242	0.162836	0.499889	0.834298	0.541004	0.854804	0.999107	0.146806	0.615782	0.627914	0.641171	0.902389	0.90044	0.592425	0.875041	0.744461	0.738387	0.363943	0.246908	0.795409	0.319855	0.543155	0.300688	0.904575	0.406263	0.632756	0.708986	0.422093	0.75324	0.00476191	6.25476	2.1381	-2.85714	2.86667	-0.740476	0.75	-4.38095	-1.33333	2.9	2.83333	5.50952	7	2.11905	8.9	5.16667	8.83333	-0.72381	5
Caecum - 5-HETE	0.224708	0.0259636	0.432766	0.735131	0.791082	0.551688	0.695072	0.202188	0.418592	0.02792	0.495405	0.262489	0.290374	0.451037	0.418184	0.868047	0.485832	0.368687	0.678163	0.464238	0.834187	0.450959	0.678164	0.534197	0.0716655	0.176942	0.425285	0.390895	0.288191	0.0764948	5.1881	-3.27024	-9.12857	3.80952	6.56667	6.08452	4.29167	6.28571	1.33333	5.88333	7.25	-2.37381	-4.16667	1.61905	-6.36667	-3.33333	-5	-10.5071	-7.75
Ileum - IL-10	0.937232	0.900606	0.349561	0.383544	0.664034	0.744902	0.244545	0.999553	0.389938	0.908971	0.516731	0.534778	0.740842	0.738468	0.405903	0.921587	0.228097	0.708595	0.781689	0.346513	0.516241	0.82475	0.937232	0.161504	0.476599	0.578363	0.357462	0.257353	0.72326	0.937232	0.00238095	3.66905	0.485714	3.82143	-3.81667	-1.99524	2	6.80952	0.833333	-10.8	3.16667	1.67143	5.66667	5.30952	-1.96667	-0.666667	12	4.30476	-3.33333
Ileum - TGFb	0.781989	0.676527	0.255821	0.532206	0.682244	0.236912	0.670724	0.77369	0.26018	0.656472	0.819826	0.538322	0.913763	0.60549	0.53908	0.781989	0.675852	0.649648	0.625543	0.267	0.449299	0.972925	0.114851	0.984222	0.461643	0.910934	0.888362	0.375882	0.465849	0.365472	-1.21667	-4.8	1.88333	1.33333	-3.76667	0.65	-3.08333	5	-2.33333	-3.7	-3.83333	-2.93333	-6.66667	-6.16667	0.3	-13.5	0.166667	4.43333	-0.666667
Ileum - IL1b	0.903871	0.883778	0.333308	0.797753	0.744871	0.0499344	0.74906	0.844867	0.37718	0.873206	0.950465	0.741107	0.676902	0.886822	0.742869	0.687536	0.791197	0.8405	0.72948	0.364785	0.260587	0.568137	0.0757665	0.601327	0.931458	0.754307	0.373235	0.34678	0.169902	0.434178	0.813095	-3.6869	0.663095	-0.357143	1.98333	2.45952	-0.833333	2.61905	-3.33333	2.3	1.66667	-2.04048	-5.33333	-9.04762	4.96667	-15	4.33333	-0.507143	1.83333
Ileum - TNFa	0.874697	0.661932	0.609526	0.863949	0.237115	0.257225	0.633386	0.935584	0.571184	0.675761	0.925677	0.840466	0.398824	0.461534	0.445496	0.38793	0.655008	0.859195	0.696266	0.234748	0.260601	0.609736	0.608832	0.24094	0.883052	0.65593	0.367178	0.516426	0.984271	0.479258	-0.342857	2.40714	-1.77619	0.547619	-1.23333	-5.10238	4.41667	-6.2381	7.33333	-3.96667	1.5	-2.35238	7.16667	-9.2381	4.53333	4.33333	10	-0.885714	-2.66667
Ileum - Gpx-1	0.038884	0.270545	0.856813	0.23018	0.699744	0.831569	0.989469	0.0322928	0.891525	0.265643	0.480358	0.0216783	0.0746924	0.199399	0.485566	0.757406	0.0734153	0.13282	0.865451	0.715899	0.818848	0.984326	0.88533	0.710958	0.103981	0.941928	0.291505	0.869092	0.950711	0.206003	8.94643	-0.553571	-4.55357	3.97619	13.9167	10.4762	7.41667	5.45238	2.5	15.5	12.3333	0.97619	-2.08333	1.78571	0.166667	-1.16667	-3	-9.52381	0.416667
Ileum - Gpx-2	0.876041	0.78207	0.300481	0.260749	0.830804	0.887128	0.989147	0.917975	0.321825	0.805142	0.371209	0.473804	0.941061	0.825428	0.585479	0.472012	0.547788	0.682463	0.579011	0.394735	0.731005	0.661175	0.599146	0.496146	0.331144	0.52691	0.53427	0.599146	0.711224	0.448563	-0.441667	-4.275	-1.05833	-5.33333	4.45	0.45	-1.33333	-4.5	-6.16667	5.4	3.5	-3.38333	-5.16667	-2.83333	-3.93333	-4.5	-5.83333	-5.95	3.83333
Ileum - Gpx-4	0.808714	0.027204	0.00193383	0.146892	0.0298986	0.172786	0.718625	0.658421	0.002713	0.0293581	0.417223	0.168483	0.0609698	0.1978	0.433499	0.0645501	0.0658349	0.96137	0.526823	0.000365003	0.32125	0.955807	0.000793133	0.0679045	0.00997809	0.632089	0.0208612	0.230185	0.594841	0.165268	1.52857	-10.9714	-7.75476	-3.89286	6.95	9.39048	-6.33333	5.21429	-13	13.5667	0.333333	-3.10952	-18.8333	-6.61905	0.4	-24.8333	-12.8333	-13.1762	-2.33333
Caecum - IL-10	0.731014	0.145404	0.295966	0.489912	0.537551	0.708863	0.246639	0.803514	0.313134	0.163567	0.740814	0.509175	0.573599	0.83009	0.512302	0.278053	0.871262	0.431765	0.273313	0.742229	0.11026	0.993842	0.871407	0.531443	0.620658	0.138405	0.268491	0.505436	0.150407	0.671202	1.02857	4.19524	5.82857	-1.89286	3.95	3.30714	-1.25	5.21429	-9	1.4	6.5	6.47381	1.91667	12.881	0.0666667	-1.33333	5.16667	2.90714	8.75
Caecum - TGFb	0.733741	0.102889	0.142906	0.0637967	0.449567	0.369903	0.488916	0.774148	0.140219	0.12357	0.243943	0.133034	0.492489	0.77512	0.899614	0.136376	0.296696	0.27225	0.12914	0.568346	0.0541906	0.779635	0.610216	0.765944	0.805228	0.0173356	0.537201	0.0698836	0.107094	0.330647	1.12857	5.87857	6.14524	-6.39286	8.65	3.84048	-1.58333	-0.952381	-11.8333	8.63333	8.66667	8.59048	3.16667	14.881	2.3	4	2.33333	-1.37619	13.6667
Caecum IL1b	0.898844	0.0697344	0.0532081	0.20436	0.89961	0.304847	0.84956	0.956463	0.0536474	0.0819497	0.38319	0.362538	0.930904	0.869114	0.532904	0.53986	0.648399	0.398806	0.209651	0.131962	0.12115	0.783601	0.137925	0.512415	0.721587	0.035917	0.394169	0.0567932	0.274165	0.718907	0.215476	7.79881	6.99881	-4.78571	5.21667	-0.485714	0.916667	-4.7381	-4.83333	3.76667	6.66667	7.09762	8.5	11.9286	2.26667	11.8333	5.16667	1.99762	12
Caecum - TNFa	0.913948	0.106886	0.106615	0.0511386	0.814348	0.177764	0.361426	0.85309	0.110093	0.123508	0.121575	0.215793	0.973367	0.818735	0.560618	0.1107	0.624329	0.199367	0.218885	0.294986	0.0401165	0.80157	0.333604	0.604562	0.76395	0.0151645	0.359782	0.0498273	0.12524	0.178266	-0.716667	6.28333	6.05	-8.41667	6.98333	-0.183333	-1.25	-4.33333	-12.5	3.96667	10	6.81667	5.75	15.6667	-2.03333	7.5	4	-1.65	13.75
Caecum - Gpx-1	0.858167	0.208351	0.547506	0.813876	0.828613	0.433732	0.245961	0.747605	0.611218	0.215994	0.952756	0.697387	0.894152	0.746857	0.525849	0.488304	0.44593	0.811695	0.651265	0.789696	0.179622	0.528119	1	0.706166	0.297314	0.475281	0.0932649	0.750815	0.488304	0.811695	-1.35595	2.14405	5.26071	-0.345238	-2.36667	-0.795238	-1.91667	5.14286	-5.83333	-6.73333	2	2.70476	1.58333	10.9762	-5.56667	0	3.16667	6.27143	4.25
Caecum - Gpx-2	0.919103	0.102105	0.705804	0.964023	0.435394	0.165562	0.436195	0.789636	0.77987	0.0963051	0.900232	0.803034	0.423274	0.666889	0.889834	0.967593	0.337577	0.516775	0.675617	0.414887	0.407899	0.187513	0.373812	0.791806	0.212743	0.260292	0.0546305	0.267598	0.626395	0.839067	-1.09881	1.15119	6.96786	-0.714286	-1.48333	-4.69762	2.5	-1.09524	-0.333333	-8.3	5.33333	-2.44762	4.75	6.57143	-11.4667	7.33333	2.16667	7.35238	6.58333
Caecum - Gpx-4	0.795175	0.903773	0.18361	0.750587	0.919686	0.751213	0.11857	0.738662	0.164038	0.848035	0.99836	0.645638	0.730854	0.898843	0.458814	0.473463	0.253853	0.590298	0.274233	0.375861	0.882293	0.178782	0.120135	0.749398	0.71289	0.921236	0.375051	0.311411	0.381702	0.704519	-1.39762	-5.89762	0.802381	-0.0119048	-2.78333	-2.04524	-0.75	5.97619	-6	-10.0667	4.5	-6.54524	-5.25	-1.19048	-11.9	-13.1667	2.66667	2.1881	-0.583333
[truncated: 4 more columns]
